# Supplementary material for: Integrative analyses of genomic and metabolomic data reveal genetic mechanisms associated with carcass merit traits in beef cattle
Source: Sci Rep. 2022 Mar 1;12:3389. doi: 10.1038/s41598-022-06567-z (PMC8888742; doi:10.1038/s41598-022-06567-z)
Supplement: Supplementary file 1 — Supplementary Information 1. [file 41598_2022_6567_MOESM1_ESM.xlsx]

## Sheet: Table S1
Table S1 Additive genetic variances and heritability estimates for 15 metabolites based on the imputed whole genome sequence (WGS) variants in a beef cattle multibreed population
Metabolite	Additive genetic variance ± standard error	Heritability ± standard error
acetic acid	39181.85 ± 11707.77	0.55 ± 0.15
citric acid	0 ± 338.56	0 ± 0.11
choline	3845.67 ± 2311.45	0.21 ± 0.12
D-glucose	11167.25 ± 16946.77	0.08 ± 0.12
glycine	0.01 ± 1619.3	0 ± 0.12
glycerol	146117.33 ± 44127.02	0.45 ± 0.13
fumaric acid	0 ± 5.51	0 ± 0.18
lysine	102.77 ± 89.14	0.14 ± 0.12
L-lactic acid	317879.78 ± 407475.24	0.1 ± 0.13
pyruvic acid	484.44 ± 489.12	0.16 ± 0.16
succinic acid	421.55 ± 212.2	0.28 ± 0.14
3-hydroxybutyric acid	59.39 ± 99.24	0.06 ± 0.1
creatinine	0 ± 215.38	0 ± 0.1
L-glutamine	27.32 ± 40.07	0.07 ± 0.1
methanol	0.01 ± 557.51	0 ± 0.1

## Sheet: Table S2
Table S2 Genomic inflation factor for each mGWAS
Metabolite	Genomic inflation factor
acetic acid	0.978976
citric acid	0.990696
choline	0.978976
D-glucose	0.993098
glycine	0.954655
glycerol	0.993036
fumaric acid	0.95286
lysine	0.995803
L-lactic acid	0.994701
pyruvic acid	1.00197
succinic acid	0.983251
3-hydroxybutyric acid	1.00142
creatinine	0.970293
L-glutamine	1.0061
methanol	0.971257

## Sheet: Table S3
Table S3 Uniquely common candidate genes for carcass merit traits in a multibreed population of beef cattle
Trait	Number of common genes	Common gene name
AFAT, CMAR, HCW, REA	1	CDH13
CMAR, HCW, LMY, REA	5	KMT5B, NDUFS8, ALDH3B1, CHKA, TCIRG1
CMAR, HCW, REA	8	PFN2, APBB2, OR1L1, ZNF814, OR12K5, AGTR1, OR1L3, OR1B1
AFAT, HCW, REA	2	SRFBP1, LOX
AFAT, CMAR, REA	3	PLA2G2A, OTUD3, PLA2G2E
AFAT, LMY, REA	2	LUZP2, STOX2
CMAR, LMY, REA	1	AQP9
HCW, REA	16	PGM2, RNASE1, SULT1E1, FRAS1, CSN1S1, ANG2, AMN, RNASE6, NTRK2, CDC42BPB, ANXA3, HSTN, CSN2, TRAF3, RNASE4, COL12A1
CMAR, HCW	18	MILR1, IGHMBP2, PPP6R3, MRPL21, DDX5, PECAM1, POLG2, BICD1, LRP5, CACNG2, CPT1A, PVALB, MRGPRF, CDH8, CEP95, HHAT, PERP, IFT27
LMY, REA	35	DNAJC6, L3HYPDH, TMEM171, RAB38, PRTG, MACF1, LEPROT, NPFFR2, FBXO21, HNF1A, RTN1, PRIMPOL, ENPP6, ACACB, NOS1, MAML2, JKAMP, C17H12orf43, NEDD4, UMODL1, PYGO1, PPP2R5E, SPPL3, ZBTB21, FOXN4, POU2F1, PLSCR1, ACSL1, CUX2, OASL, FCHO2, CENPU, CD247, IRF2, SGCD
CMAR, REA	42	RBM18, RNF186, MRRF, OR1N1, ZIC1, HLTF, ARHGEF26, SLC10A1, OR1J2, PDCL, PLA2G5, RABGAP1, ZBTB26, OR1AF1, NSUN7, RAB28, NDUFA8, PTGS1, TMCO4, GYG1, BOD1L1, RNF13, SPRED2, SRSF5, GPR149, OR1Q1, PLA2G2D1, NKX3-2, RBM47, LHX6, DEFB13, OR1N2, MORN5, DHX36, SMOC1, ZBTB6, RYR2, OR1AF3, LAP, ZIC4, ACTR2, RC3H2
AFAT, CMAR	2	PPP2R2B, SLC17A6

## Sheet: Table S4
Table S4 Enriched biological functions significantly associated with HCW in a multibreed population of beef cattle
Biological function	P-value range	Genes involved in the biological function
Cell-To-Cell Signaling and Interaction	8.91E-04-2.52E-02	AGTR1,CACNG2,CDH13,CDH8,KLRC1,LOX,MAN2A1,NTRK2,PECAM1,PERP,PVALB,TRAF3,UMOD
Molecular Transport	8.91E-04-2.52E-02	AGTR1,CHKA,CPT1A,DDX5,HPS6,IGHMBP2,IL21R,KLRC1,LRP5,NTRK2,PECAM1,PVALB,SLC28A3,SULT1E1,TRAF3,UMOD
Small Molecule Biochemistry	8.91E-04-2.52E-02	AGTR1,CHKA,CPT1A,DDX5,HMGCLL1,IGHMBP2,IL21R,KLRC1,LOX,LRP5,MAN2A1,NTRK2,PECAM1,PFN2,PGM2,PVALB,SLC28A3,SULT1E1,TRAF3,UMOD
Lipid Metabolism	9.14E-04-2.52E-02	AGTR1,CHKA,CPT1A,DDX5,HMGCLL1,IGHMBP2,IL21R,LRP5,NTRK2,PVALB,SULT1E1,TRAF3
Carbohydrate Metabolism	1.35E-03-2.52E-02	AGTR1,CPT1A,LRP5,MAN2A1,PGM2
Cell Morphology	1.53E-03-2.52E-02	AGTR1,CDH13,MYH14,NTRK2,PECAM1,PERP,PFN2,POLG2,PVALB,SULT1E1
Cellular Function and Maintenance	1.53E-03-2.11E-02	ARL8B,CACNG2,CDH13,CDH8,COL12A1,HPS6,IL21R,LRP5,MAN2A1,MYH14,NTRK2,PECAM1,PFN2,POLG2,PPRC1,PVALB,TCIRG1,TRAF3
Cell Death and Survival	2.62E-03-2.11E-02	AGTR1,ALDH3B1,ARL8B,CA4,KLRC1,LRP5,NTRK2,TRAF3,UMOD
Cellular Compromise	2.62E-03-1.99E-02	AGTR1,ALDH3B1,ANXA3,ARL8B,CA4,KLRC1,NTRK2,PECAM1,PGM2,TCIRG1,YPEL5
Amino Acid Metabolism	4.25E-03-8.48E-03	LOX
Cell Cycle	4.25E-03-2.11E-02	CDH13,CHKA,LBH,MYH14,SMC3
Cellular Assembly and Organization	4.25E-03-2.52E-02	ARL8B,CACNG2,CDH13,CDH8,HPS6,IFT27,KMT5B,LOX,MAN2A1,MYH14,NTRK2,PECAM1,PERP,PFN2,POLG2,PPRC1,PVALB,SMC3,UMOD
Cellular Development	4.25E-03-2.52E-02	AGTR1,CACNG2,CDH13,CHKA,DUSP5,IL21R,LBH,LOX,NTRK2,PECAM1,PFN2,SMC3,TRAF3
Cellular Growth and Proliferation	4.25E-03-2.52E-02	AGTR1,CACNG2,CDH13,DUSP5,IL21R,LDB1,LOX,NTRK2,PECAM1,PFN2,SMC3,TRAF3
Cellular Movement	4.25E-03-2.52E-02	AGTR1,ANXA3,CA4,CDH13,LOX,MAN2A1,MYH14,NTRK2,PECAM1,SULT1E1,UMOD
Drug Metabolism	4.25E-03-1.22E-02	ACSM1,ACSM2B,GSTA2,PFN2,PVALB,SULT1E1
Nucleic Acid Metabolism	4.25E-03-1.69E-02	CPT1A,HMGCLL1,PFN2,SLC28A3,UMOD
Post-Translational Modification	4.25E-03-8.48E-03	LOX
RNA Post-Transcriptional Modification	4.25E-03-4.25E-03	DDX5
Energy Production	8.48E-03-2.52E-02	CPT1A,LOX
Gene Expression	8.48E-03-1.78E-02	DDX5,GTF3C1,IGHMBP2,SMC3
Cell Signaling	1.02E-02-2.11E-02	AGTR1,CDH13,PECAM1,PVALB
Free Radical Scavenging	1.27E-02-1.27E-02	AGTR1
Protein Synthesis	1.27E-02-1.69E-02	PECAM1,PFN2
Vitamin and Mineral Metabolism	1.27E-02-2.11E-02	PVALB,SULT1E1
Protein Trafficking	1.69E-02-1.69E-02	TRAF3

## Sheet: Table S5
Table S5 Enriched biological functions significantly associated with REA in a multibreed population of beef cattle
Biological function	P-value range	Genes involved in the biological function
Molecular Transport	1.03E-06-6.53E-03	ACACB,ACSL1,AGTR1,AMN,AQP9,ATP6V0A4,CAMK2B,CDX2,CHKA,CHST8,CSN2,DDX56,FRAS1,GALR1,GAS7,GSX1,HMGB1,HNF1A,IRF2,KCNJ16,KCNJ2,MBP,NEDD4,NOS1,NPC1L1,NTN1,NTRK2,NUP50,PFN2,PLA2G2A,PLA2G2E,PLA2G5,PLSCR1,PPP3CC,PRL,PTGS1,RAB3C,RIMS1,RYR2,SLC10A1,SORBS3,SPRED2,SRSF5,SULT1E1,TCIRG1,TRAF3,ZBTB21,ZIC1
Lipid Metabolism	3.27E-05-6.53E-03	ACACB,ACSL1,AGTR1,ALDH3B1,AQP9,CHKA,CHST8,CYB5A,ENPP6,GALR1,GAS7,HMGB1,HNF1A,IRF2,MBP,NOS1,NPC1L1,NTN1,NTRK2,PLA2G2A,PLA2G2E,PLA2G5,PLSCR1,PRL,PTGS1,RIMS1,SLC10A1,SPRED2,SULT1E1,TRAF3,ZBTB21
Small Molecule Biochemistry	3.27E-05-6.53E-03	ACACB,ACSL1,AGTR1,ALDH3B1,AQP9,CHKA,CHST8,CNDP2,CYB5A,ENPP6,GALR1,GAS7,GSX1,HMGB1,HNF1A,IRF2,LOX,MBP,NOS1,NPC1L1,NTN1,NTRK2,PFN2,PLA2G2A,PLA2G2E,PLA2G5,PLSCR1,PPP3CC,PRL,PTGS1,RIMS1,RYR2,SLC10A1,SORBS3,SPRED2,STAB2,SULT1E1,TDG,TRAF3,ZBTB21
Cellular Assembly and Organization	9.97E-05-6.53E-03	ACTR2,CAMK2B,CDC42BPB,CDH13,CUX2,DNAJC6,DNER,FCHO2,GAS7,HMGB1,KCNJ2,LOX,MBP,MYO16,NOS1,NTN1,NTRK2,NUDCD3,PFN2,PLSCR1,PPP3CC,PRL,RAB28,RAB38,RIMS1,RYR2
Cell-To-Cell Signaling and Interaction	1.5E-04-6.53E-03	AGTR1,CAMK2B,CD247,CDH13,CUX2,GALR1,HMGB1,HSP90B1,NOS1,NTN1,NTRK2,PFN2,PLA2G5,PPP3CC,PRL,RIMS1,SORBS3,TRAF3
Carbohydrate Metabolism	2.92E-04-6.53E-03	ACACB,AGTR1,AQP9,CHKA,CHST8,CYB5A,ENPP6,GALR1,GYG1,HMGB1,HNF1A,NKX3-2,PDCL,PDX1,PGM2,PLA2G2A,PLA2G2E,PLA2G5,PLSCR1,PRL,RYR2,STAB2
Energy Production	3.71E-04-3.71E-04	ACACB,HNF1A,PRL,RYR2
Cell Death and Survival	3.84E-04-5.32E-03	CAMK2B,GAS7,HMGB1,MBP,NTRK2,PRL,RNF13,RTN1
Cellular Compromise	4.18E-04-6.53E-03	IRF2,MBP,NTN1
Cellular Development	5.65E-04-6.53E-03	AGTR1,CAMK2B,CUX2,DNER,GAS7,HMGB1,HNF1A,HSP90B1,KCNJ2,LOX,MBP,MYO16,NOS1,NTN1,NTRK2,PDX1,PFN2,PLSCR1,RIMS1,RNASE1,RYR2,TRAF3,ZIC1,ZIC4
Gene Expression	6.22E-04-3.63E-03	ACACB,ACTR2,APBB2,CCAR2,CDH13,CDX2,CSN2,CUX2,DHX36,FOXN4,GALR1,GSX1,HLTF,HMGB1,HNF1A,IRF2,LOX,MAML2,MBP,NKX3-2,NOS1,NTRK2,PDX1,PLSCR1,POU2F1,PRL,PYGO1,RC3H2,RIMS1,SORBS3,TCIRG1,TDG,TRAF3,TRIM24,UMODL1,ZBTB21,ZIC1,ZNF516
Cell Morphology	6.25E-04-6.53E-03	ACTR2,CAMK2B,CDC42BPB,CDH13,CDX2,CUX2,DNER,FOXN4,GAS7,HMGB1,KCNJ2,LOX,MBP,MYO16,NOS1,NTN1,NTRK2,NUDCD3,PFN2,PRL,RIMS1,RYR2,ZIC4
Protein Synthesis	1.07E-03-3.66E-03	CHST8,NOS1,NTRK2,PRL
Cellular Function and Maintenance	1.47E-03-6.53E-03	ACACB,ACSL1,ACTR2,AGTR1,AMN,ATP6V0A4,CAMK2B,CCAR2,CD247,CDC42BPB,CDH13,CUX2,DNAJC6,DNER,FCHO2,GAS7,HMGB1,HNF1A,HSP90B1,IRF2,KCNJ2,LOX,MBP,MYO16,NEDD4,NOS1,NTN1,NTRK2,NUDCD3,PDX1,PFN2,PLA2G2A,PLA2G5,PLSCR1,PPP3CC,PRL,PTGS1,RC3H2,RIMS1,RNASE1,RTN1,RYR2,SGCD,SPPL3,SPRED2,STAB2,TCIRG1,TRAF3,TRIM24
Cellular Growth and Proliferation	1.47E-03-6.53E-03	AGTR1,CAMK2B,CCAR2,CUX2,DNER,GAS7,HLTF,HMGB1,HNF1A,IRF2,KCNJ2,LOX,MBP,MYO16,NOS1,NTN1,NTRK2,PDX1,PFN2,PLSCR1,PRL,RIMS1,RYR2,TRAF3,ZIC1
Nucleic Acid Metabolism	1.48E-03-6.53E-03	ACACB,ACSL1,PFN2,TDG
Cellular Movement	2.89E-03-6.53E-03	CDH13,FCHO2,HMGB1,LOX,NTN1,NTRK2,PDCL,PFN2,PPP3CC,PRL,RIMS1,SULT1E1
Cell Signaling	3.66E-03-6.53E-03	IRF2,NOS1,RYR2
Vitamin and Mineral Metabolism	3.66E-03-3.66E-03	NOS1,RYR2
Drug Metabolism	5.59E-03-6.53E-03	HMGB1,IRF2,PFN2,PTGS1,SULT1E1
Amino Acid Metabolism	6.53E-03-6.53E-03	CNDP2,LOX,NOS1,PRL
Cell Cycle	6.53E-03-6.53E-03	CDH13,CHKA,HMGB1
DNA Replication, Recombination, and Repair	6.53E-03-6.53E-03	IRF2
Post-Translational Modification	6.53E-03-6.53E-03	LOX

## Sheet: Table S6
Table S6 Enriched biological functions significantly associated with AFAT in a multibreed population of beef cattle
Biological function	P-value range	Genes involved in the biological function
Cell-To-Cell Signaling and Interaction	1.63E-05-2.67E-02	CDH13,CHRM5,GRIK4,LOX,MARCHF1,NEFL,NEFM,PNKD,PTS,RARB,SLC17A6,THRB,TIAM1,TJP2,WNT7A,XPC
Drug Metabolism	1.63E-05-1.34E-02	CHRM5,PNKD,PTS,SLC17A6
Molecular Transport	1.63E-05-2.67E-02	CDK14,CHCHD4,CHRM5,GRIK4,INPP4B,KCNK16,KCNK17,NEFM,PLA2G2A,PLA2G2E,PLIN2,PNKD,PPP2R2B,PTS,SCN3B,SEC24A,SLC11A1,SLC17A6,TJP2,WNT7A,XPC,ZNF202
Small Molecule Biochemistry	1.63E-05-2.34E-02	BCO2,CHRM5,COQ2,DGKG,GRIK4,INPP4B,LOX,PLA2G2A,PLA2G2E,PLIN2,PNKD,PTS,SLC11A1,SLC17A6,THRB,WNT7A,XPC
Cellular Assembly and Organization	3.36E-05-2.67E-02	CATIP,CDH13,CHCHD4,CHRM5,CPEB4,DGKG,DOCK5,KATNBL1,LOX,NEFL,NEFM,RAB23,RARB,TIAM1,TJP2,VIL1,WIPF1,WNT7A,XPC
Cellular Development	6.72E-05-2.67E-02	CDH13,CHRM5,CTDSP1,DOCK5,INPP4B,LOX,LUZP2,NEFL,NEFM,RAB23,RARB,SLC17A6,THRB,TIAM1,WNT7A
Cellular Function and Maintenance	6.72E-05-2.67E-02	CDH13,CHRM5,CPEB4,DGKG,DOCK5,KATNBL1,LOX,MARCHF1,NEFL,NEFM,RAB23,THRB,TIAM1,VIL1,WIPF1,WNT7A,XPC
Cellular Growth and Proliferation	6.72E-05-2.67E-02	CDH13,CHRM5,CTDSP1,DOCK5,INPP4B,LOX,LUZP2,NEFL,NEFM,RARB,SLC11A1,SLC17A6,TIAM1,WNT7A
Cell Morphology	1.67E-04-2.67E-02	CCDC92,CDH13,CHRM5,CPEB4,DGKG,DOCK5,KIF26B,LOX,NEFL,NEFM,PLA2G2A,PLIN2,RAB23,RARB,THRB,TIAM1,TJP2,WIPF1,WNT7A,ZNF451
Amino Acid Metabolism	3.37E-03-2.34E-02	LOX,SLC11A1,SLC17A6
Antigen Presentation	3.37E-03-3.37E-03	MARCHF1
Carbohydrate Metabolism	3.37E-03-2.34E-02	CHRM5,COQ2,DGKG,INPP4B,PLA2G2A,PLA2G2E
Cell Cycle	3.37E-03-2.01E-02	CDH13,CDK14,LOX,NEFL,RARB,SLC11A1,THRB,XPC
Cellular Movement	3.37E-03-2.51E-02	CDH13,DOCK5,INPP4B,KIF26B,LOX,MARCHF1,THRB,TIAM1
Lipid Metabolism	3.37E-03-2.34E-02	BCO2,CHRM5,DGKG,INPP4B,PLA2G2A,PLA2G2E,PLIN2,THRB,XPC
Post-Translational Modification	3.37E-03-2.67E-02	CHCHD4,LOX,PLIN2
Protein Trafficking	3.37E-03-3.37E-03	PPP2R2B
Vitamin and Mineral Metabolism	3.37E-03-1.01E-02	BCO2,PLIN2
Cell Death and Survival	6.74E-03-2.01E-02	NEFL,NEFM,PLA2G2A,PLIN2,SLC11A1,THRB,WIPF1,XPC
Energy Production	6.74E-03-6.74E-03	LOX
Cell Signaling	7.3E-03-7.3E-03	CDH13,TIAM1
Cellular Compromise	1.01E-02-1.68E-02	DOCK5,NEFL,NEFM,PLA2G2A,SLC11A1,WIPF1
DNA Replication, Recombination, and Repair	1.01E-02-1.68E-02	CHCHD4,XPC
Gene Expression	1.01E-02-1.19E-02	LOX,RARB,THRB
Nucleic Acid Metabolism	1.34E-02-1.34E-02	XPC
Protein Folding	2.67E-02-2.67E-02	CHCHD4

## Sheet: Table S7
Table S7 Enriched biological functions significantly associated with LMY in a multibreed population of beef cattle
Biological function	P-value range	Genes involved in the biological function
Lipid Metabolism	1.18E-04-3.44E-02	ACACB,ACSL1,ALDH3B1,AQP9,CHKA,ENPP6,HNF1A,NOS1,PLSCR1
Molecular Transport	1.18E-04-3.8E-02	ACACB,ACSL1,AQP9,CHKA,HNF1A,NEDD4,NOS1,NPFFR2,PLSCR1,TCIRG1,ZBTB21
Nucleic Acid Metabolism	1.18E-04-2.91E-02	ACACB,ACSL1,AQP9,NOS1
Small Molecule Biochemistry	1.18E-04-3.44E-02	ACACB,ACSL1,ALDH3B1,AQP9,CHKA,ENPP6,HNF1A,IRF2,NOS1,NPFFR2,PLSCR1,RAB38
Amino Acid Metabolism	1.84E-03-1.64E-02	HNF1A,NOS1,RAB38
Carbohydrate Metabolism	1.84E-03-3.44E-02	ACACB,ACSL1,AQP9,CHKA,ENPP6,HNF1A,PLSCR1
Cell Cycle	1.84E-03-3.75E-02	CD247,CHKA,HNF1A,IRF2,PLSCR1,POU2F1,TCIRG1
Cell Morphology	1.84E-03-3.44E-02	AQP9,CD247,FOXN4,HNF1A,IRF2,NEDD4,NOS1,PLSCR1,SGCD
Cell Signaling	1.84E-03-2.55E-02	IRF2,NEDD4,NOS1,OASL,PLSCR1
Cellular Assembly and Organization	1.84E-03-3.26E-02	ACACB,CD247,DNAJC6,FCHO2,HNF1A,KMT5B,NEDD4,NOS1,PLSCR1,POU2F1,RAB38,RTN1,SGCD
Cellular Compromise	1.84E-03-3.26E-02	ACSL1,CD247,HNF1A,IRF2,NOS1,PLSCR1,PRTG,RTN1,TCIRG1
Cellular Development	1.84E-03-3.78E-02	CD247,CHKA,FOXN4,HNF1A,IRF2,NOS1,PLSCR1,PRTG,TCIRG1
Cellular Function and Maintenance	1.84E-03-3.62E-02	ACACB,ACSL1,AQP9,CD247,FCHO2,HNF1A,IRF2,NEDD4,NOS1,PLSCR1,RTN1,SGCD,SPPL3,TCIRG1
Cellular Growth and Proliferation	1.84E-03-3.78E-02	CD247,HNF1A,IRF2,NOS1,PLSCR1,POU2F1,TCIRG1
DNA Replication, Recombination, and Repair	1.84E-03-3.44E-02	HNF1A,IRF2,NOS1,POU2F1,PRIMPOL,RTN1
Cell Death and Survival	3.68E-03-3.8E-02	CD247,HNF1A,IRF2,NOS1,PLSCR1,POU2F1,SGCD
Cell-To-Cell Signaling and Interaction	3.68E-03-3.44E-02	CD247,IRF2,NOS1,NPFFR2,RTN1
Cellular Movement	3.68E-03-1.28E-02	HNF1A,MACF1,NEDD4,NOS1
Energy Production	3.68E-03-2.91E-02	ACACB,ACSL1,HNF1A,NOS1
Post-Translational Modification	3.68E-03-2.37E-02	HNF1A,NOS1
Gene Expression	4.94E-03-3.44E-02	ACACB,CUX2,FOXN4,HNF1A,IRF2,MAML2,NOS1,PLSCR1,POU2F1,PYGO1,TCIRG1,UMODL1,ZBTB21
Vitamin and Mineral Metabolism	7.34E-03-2.55E-02	ACACB,HNF1A,NOS1
Protein Synthesis	8.02E-03-3.44E-02	ACACB,HNF1A,IRF2,NOS1,NPFFR2,POU2F1,SGCD,TCIRG1
Drug Metabolism	2.37E-02-2.37E-02	ACSL1

## Sheet: Table S8
Table S8 Enriched biological functions significantly associated with CMAR in a multibreed population of beef cattle
Biological function	P-value range	Genes involved in the biological function
Lipid Metabolism	1.57E-05-2.22E-02	AGTR1,AQP9,CCDC80,CHKA,CPT1A,DAB1,DDX5,IGHMBP2,LRP5,PLA2G2A,PLA2G2E,PLA2G5,PTGS1,PVALB,SLC10A1,SPRED2,SSPN
Molecular Transport	1.57E-05-2.36E-02	AGTR1,AQP9,CCDC80,CHKA,CPT1A,DAB1,DDX5,IGHMBP2,LRP5,PECAM1,PLA2G2A,PLA2G2E,PLA2G5,PTGS1,PVALB,SLC10A1,SLC17A6,SPRED2
Small Molecule Biochemistry	1.57E-05-2.22E-02	AGTR1,AQP9,CCDC80,CHKA,CPT1A,DAB1,DDX5,IGHMBP2,LRP5,PECAM1,PFN2,PLA2G2A,PLA2G2E,PLA2G5,PTGS1,PVALB,SLC10A1,SLC17A6,SPRED2,SSPN,TREH
Carbohydrate Metabolism	4.1E-04-1.34E-02	AGTR1,AQP9,CHKA,CPT1A,GYG1,LRP5,NKX3-2,PDCL,PLA2G2A,PLA2G2E,PLA2G5,TREH
Cell-To-Cell Signaling and Interaction	2.47E-03-1.78E-02	AGTR1,CACNG2,CDH13,CDH8,PECAM1,PERP,PFN2,PLA2G5,PVALB,SLC17A6
Cell Death and Survival	2.84E-03-1.73E-02	FGF12,PLA2G2A,PTGS1,RNF186
Cell Signaling	3.81E-03-2.22E-02	AGTR1,BOC,CDH13,HHAT,IFT27,ITPR2,NDUFA8,NDUFS8,PECAM1,PTGS1,PVALB,ZIC1
Cell Cycle	3.93E-03-2.22E-02	BTLA,CDH13,CHKA,ZIC1
Cell Morphology	4.47E-03-1.95E-02	AGTR1,ARHGEF26,ATG3,BOC,CDH13,HHAT,LHX6,PECAM1,PERP,PFN2,PLA2G2A,POLG2,PVALB,RYR2,ZIC4
Cellular Assembly and Organization	4.47E-03-2.22E-02	ACTR2,APBB2,ATG3,BOC,CDH13,CDH8,DAB1,DDX6,HLTF,IFT27,ITPR2,KMT5B,PERP,PFN2,POLG2,PVALB,RAB28,RYR2,SLC17A6
Cellular Development	4.47E-03-2.22E-02	AGTR1,ARHGEF26,BOC,BTLA,CDH13,CHKA,LHX6,PECAM1,PFN2,SLC17A6,SSPN,ZIC1,ZIC4
Cellular Function and Maintenance	4.47E-03-2.05E-02	ACTR2,ARHGEF26,ATG3,BICD1,BOC,CDH13,CDH8,IFT27,ITPR2,PECAM1,PFN2,PLA2G5,RYR2,SPRED2
Cellular Growth and Proliferation	4.47E-03-1.95E-02	AGTR1,ARHGEF26,BOC,CDH13,LHX6,PECAM1,PFN2,SLC17A6,ZIC1
Cellular Movement	4.47E-03-2.22E-02	CDH13,DAB1,LHX6,PECAM1
Drug Metabolism	4.47E-03-1.78E-02	PFN2,PLA2G2A,PLA2G5,PTGS1,PVALB,SLC17A6,SSPN
Nucleic Acid Metabolism	4.47E-03-4.71E-03	AQP9,CPT1A,PFN2,SLC10A1
Protein Trafficking	4.47E-03-4.47E-03	PPP2R2B
RNA Post-Transcriptional Modification	4.47E-03-4.47E-03	DDX5
Energy Production	8.92E-03-1.78E-02	PTGS1
Free Radical Scavenging	8.92E-03-1.34E-02	AGTR1,PTGS1
Gene Expression	8.92E-03-1.95E-02	DDX5,EIF5,IGHMBP2
RNA Damage and Repair	8.92E-03-8.92E-03	EIF5
Cellular Compromise	1.34E-02-1.34E-02	AGTR1,PLA2G2A
DNA Replication, Recombination, and Repair	1.34E-02-1.34E-02	DHX36
Protein Synthesis	1.34E-02-2.2E-02	AGTR1,DDX6,DHX36,EIF5,MRPL21,MRRF,NDUFA8,NDUFS8,PECAM1,PFN2
Vitamin and Mineral Metabolism	1.34E-02-2.22E-02	ITPR2,PVALB
Post-Translational Modification	1.88E-02-1.88E-02	NDUFA8,NDUFS8
Amino Acid Metabolism	2.22E-02-2.22E-02	SLC17A6

## Sheet: Table S9
Table S9 Uniquely common biological functions for carcass merit traits in a multibreed population of beef cattle
Trait	Number of common biological function	Common biological function
AFAT, CMAR, HCW, LMY, REA	22	Gene Expression	Vitamin and Mineral Metabolism	Cellular Assembly and Organization	Cellular Function and Maintenance	Cell Death and Survival	Cell-To-Cell Signaling and Interaction	Cellular Development	Cell Cycle	Cellular Movement	Cellular Growth and Proliferation	Nucleic Acid Metabolism	Post-Translational Modification	Carbohydrate Metabolism	Molecular Transport	Energy Production	Cellular Compromise	Small Molecule Biochemistry	Cell Signaling	Cell Morphology	Lipid Metabolism	Drug Metabolism	Amino Acid Metabolism
CMAR, HCW, LMY, REA	1	Protein Synthesis
AFAT, CMAR, LMY, REA	1	DNA Replication, Recombination, and Repair
AFAT, CMAR, HCW	1	Protein Trafficking
CMAR, HCW	2	RNA Post-Transcriptional Modification	Free Radical Scavenging

## Sheet: Table S10
Table S10 The comparison of candidate genes between the current study and Wang et al. (2020)
Trait	Number of candidate genes identified by Wang et al.	Number of candidate genes identified in this study	Number of overlapping genes	overlapping genes / total identified genes (%)	Overlapping gene
HCW	319	103	36	0.349515	RNASE1, RNASE6, RNASE4, ANG2, CDH13, SULT1E1, FRAS1, ANXA3, NTRK2, AGTR1, KLHL29, SNORA70, TMEM132E, HMGCLL1, GFRAL, TRAM2, TMEM14A, GSTA2, GPR139, UMOD, PDILT, ACSM5, UQCRC2, PDZD9, VWA3A, PPRC1, SNORD22, RBM20, MAN2A1, EDEM1, KLHL31, SLC28A3, TCIRG1, CHKA, KMT5B, PERP
REA	575	160	45	0.28125	UMODL1, L3HYPDH, JKAMP, RTN1, LUZP2, MYO16, TRIM24, SVOPL, ATP6V0A4, GPR149, ARHGEF26, HLTF, GYG1, ZIC4, OR1J2, RYR2, RBM47, APBB2, CHST8, KCTD15, NTN1, RIMS1, KCNJ2, KCNJ16, DNER, RAB3C, CNDP2, CYB5A, PHF21B, PLSCR1, AQP9, NEDD4, TMEM171, CD247, MACF1, NPFFR2, SGCD, RNASE1, CDH13, TRAF3, AMN, CDC42BPB, FRAS1, NTRK2, COL12A1
AFAT	189	83	23	0.277108	CDH13, PPP2R2B, GRIK4, GRAMD1B, RGL1, CCDC92, DNAH10, MCTP2, XPC, TMEM43, CHCHD4, LUZP2, PLIN2, HAUS6, DOCK5, INPP4B, RARB, PGM5, TMEM252, THRB, FSTL4, SEC24A, TJP2
LMY	329	43	18	0.418605	PRTG, PYGO1, CUX2, NOS1, FOXN4, ACACB, CD247, POU2F1, NPFFR2, SGCD, UMODL1, L3HYPDH, JKAMP, PPP2R5E, STOX2, IRF2, RAB38, LUZP2
CMAR	198	109	25	0.229358	HLTF, GYG1, ZIC1, RYR2, RBM47, NSUN7, APBB2, RAB28, NKX3-2, BOD1L1, CDH13, SLC17A6, ITPR2, AQP9, PHLDB1, TREH, DDX6, EIF5, MARK3, CDH8, POLG2, DDX5, CEP95, LRP5, PERP

[truncated: 1 more sheets: Table S11]
