# Supplementary material for: Integrative analyses of genomic and metabolomic data reveal genetic mechanisms associated with carcass merit traits in beef cattle
Source: Sci Rep. 2022 Mar 1;12:3389. doi: 10.1038/s41598-022-06567-z (PMC8888742; doi:10.1038/s41598-022-06567-z)
Supplement: Supplementary file 2 — Supplementary Information 2. [file 41598_2022_6567_MOESM2_ESM.xlsx]

## Sheet: acetic acid
A summary of SNPs significantly associated with acetic acid
Chromosome	Significant SNP	Position (bp)	Alternative allele	Reference allele	Freq	Allele substitution effect	se	P-value	140-kbp region	VSNP	VP	VSNP/VP (%)
1	Chr1:118113640	118113640	T	TAA	0.0530146	-179.805	39.9976	6.94e-06	1:118043640:118183640	3246.18	70839.4	0.0458245
1	Chr1:118114561	118114561	A	G	0.0530146	-179.805	39.9976	6.94e-06	1:118044561:118184561	3246.18	70839.4	0.0458245
1	Chr1:118115137	118115137	T	C	0.0530146	-179.805	39.9976	6.94e-06	1:118045137:118185137	3246.18	70839.4	0.0458245
1	Chr1:118115906	118115906	G	A	0.0530146	-179.805	39.9976	6.94e-06	1:118045906:118185906	3246.18	70839.4	0.0458245
1	Chr1:118139011	118139011	T	C	0.0530146	-179.805	39.9976	6.94e-06	1:118069011:118209011	3246.18	70839.4	0.0458245
1	Chr1:118140312	118140312	T	C	0.0530146	-179.805	39.9976	6.94e-06	1:118070312:118210312	3246.18	70839.4	0.0458245
1	Chr1:118141152	118141152	C	T	0.0530146	-179.805	39.9976	6.94e-06	1:118071152:118211152	3246.18	70839.4	0.0458245
1	Chr1:118142235	118142235	T	C	0.0530146	-179.805	39.9976	6.94e-06	1:118072235:118212235	3246.18	70839.4	0.0458245
1	Chr1:118144127	118144127	T	C	0.0530146	-179.805	39.9976	6.94e-06	1:118074127:118214127	3246.18	70839.4	0.0458245
1	Chr1:119514536	119514536	T	C	0.0540541	-191	41.266	3.68e-06	1:119444536:119584536	3730.71	70839.4	0.0526644
1	Chr1:119515896	119515896	A	G	0.0540541	-198.154	40.9826	1.33e-06	1:119445896:119585896	4015.42	70839.4	0.0566834
5	Chr5:99341937	99341937	T	C	0.0550936	-181.119	39.2628	3.97e-06	5:99271937:99411937	3415.45	70839.4	0.048214
6	Chr6:59848651	59848651	G	A	0.0727651	-159.238	32.9733	1.37e-06	6:59778651:59918651	3421.66	70839.4	0.0483016
6	Chr6:60016914	60016914	G	T	0.0810811	-138.025	31.1465	9.36e-06	6:59946914:60086914	2838.85	70839.4	0.0400745
7	Chr7:100867034	100867034	C	CA	0.133056	124.228	26.0235	1.81e-06	7:100797034:100937034	3560.36	70839.4	0.0502597
7	Chr7:108990603	108990603	A	G	0.0758836	-152.097	33.5544	5.82e-06	7:108920603:109060603	3244.49	70839.4	0.0458006
9	Chr9:7446139	7446139	T	C	0.0582121	173.334	36.0909	1.57e-06	9:7376139:7516139	3294.31	70839.4	0.0465039
9	Chr9:78568720	78568720	C	T	0.0779626	142.46	31.8084	7.51e-06	9:78498720:78638720	2917.77	70839.4	0.0411885
10	Chr10:8118507	8118507	G	A	0.213098	100.636	22.7431	9.65e-06	10:8048507:8188507	3396.54	70839.4	0.0479471
10	Chr10:8124733	8124733	T	C	0.211019	101.266	22.6679	7.92e-06	10:8054733:8194733	3414.64	70839.4	0.0482026
10	Chr10:8124855	8124855	A	G	0.211019	100.239	22.592	9.13e-06	10:8054855:8194855	3345.74	70839.4	0.0472299
10	Chr10:8135424	8135424	CTTG	C	0.202703	101.768	22.654	7.05e-06	10:8065424:8205424	3347.59	70839.4	0.0472561
10	Chr10:8135511	8135511	C	A	0.205821	100.514	22.3901	7.15e-06	10:8065511:8205511	3302.87	70839.4	0.0466248
10	Chr10:8135568	8135568	C	T	0.205821	100.514	22.3901	7.15e-06	10:8065568:8205568	3302.87	70839.4	0.0466248
10	Chr10:8135656	8135656	G	C	0.203742	101.002	22.6424	8.17e-06	10:8065656:8205656	3309.97	70839.4	0.046725
10	Chr10:8135672	8135672	T	C	0.203742	101.002	22.6424	8.17e-06	10:8065672:8205672	3309.97	70839.4	0.046725
10	Chr10:8135773	8135773	T	C	0.205821	100.514	22.3901	7.15e-06	10:8065773:8205773	3302.87	70839.4	0.0466248
10	Chr10:8135778	8135778	C	A	0.205821	100.514	22.3901	7.15e-06	10:8065778:8205778	3302.87	70839.4	0.0466248
10	Chr10:8135845	8135845	T	C	0.205821	100.514	22.3901	7.15e-06	10:8065845:8205845	3302.87	70839.4	0.0466248
10	Chr10:8136115	8136115	C	T	0.202703	101.157	22.5995	7.6e-06	10:8066115:8206115	3307.52	70839.4	0.0466904
10	Chr10:8136198	8136198	C	T	0.206861	99.5162	22.2822	7.96e-06	10:8066198:8206198	3249.72	70839.4	0.0458744
10	Chr10:8136206	8136206	T	C	0.2079	99.8753	22.2764	7.34e-06	10:8066206:8206206	3285.34	70839.4	0.0463774
10	Chr10:8136211	8136211	T	C	0.2079	99.8753	22.2764	7.34e-06	10:8066211:8206211	3285.34	70839.4	0.0463774
10	Chr10:8136271	8136271	C	T	0.2079	99.8753	22.2764	7.34e-06	10:8066271:8206271	3285.34	70839.4	0.0463774
10	Chr10:8136278	8136278	T	C	0.2079	99.8753	22.2764	7.34e-06	10:8066278:8206278	3285.34	70839.4	0.0463774
10	Chr10:8136354	8136354	G	C	0.2079	98.6078	22.1313	8.37e-06	10:8066354:8206354	3202.48	70839.4	0.0452077
10	Chr10:8137106	8137106	A	G	0.2079	100	22.238	6.9e-06	10:8067106:8207106	3293.55	70839.4	0.0464932
10	Chr10:8137371	8137371	G	A	0.20894	97.401	22.002	9.56e-06	10:8067371:8207371	3136.09	70839.4	0.0442704
10	Chr10:8137522	8137522	G	A	0.205821	98.7319	22.343	9.92e-06	10:8067522:8207522	3186.79	70839.4	0.0449861
10	Chr10:8137544	8137544	T	C	0.205821	98.7319	22.343	9.92e-06	10:8067544:8207544	3186.79	70839.4	0.0449861
10	Chr10:8137746	8137746	T	C	0.209979	98.1563	22.1629	9.47e-06	10:8067746:8207746	3196.55	70839.4	0.0451239
10	Chr10:33083166	33083166	C	T	0.0686071	156.809	35.1232	8.02e-06	10:33013166:33153166	3142.49	70839.4	0.0443608
11	Chr11:69661966	69661966	T	C	0.297297	-87.1647	19.5817	8.53e-06	11:69591966:69731966	3174.49	70839.4	0.0448125
11	Chr11:75244091	75244091	A	G	0.122661	117.126	26.2428	8.08e-06	11:75174091:75314091	2952.64	70839.4	0.0416808
11	Chr11:89478488	89478488	GT	G	0.0613306	-259.544	37.0483	2.46e-12	11:89408488:89548488	7756.07	70839.4	0.109488
11	Chr11:93809261	93809261	A	C	0.211864	-107.031	22.0428	1.2e-06	11:93739261:93879261	3825.67	70839.4	0.0540049
15	Chr15:81506966	81506966	A	G	0.369023	83.4568	18.8029	9.06e-06	15:81436966:81576966	3243.55	70839.4	0.0457874
15	Chr15:81507200	81507200	T	C	0.485447	79.3449	17.831	8.59e-06	15:81437200:81577200	3145.14	70839.4	0.0443982
15	Chr15:81507572	81507572	T	G	0.323285	93.3675	19.6081	1.92e-06	15:81437572:81577572	3814.28	70839.4	0.0538441
15	Chr15:81507718	81507718	T	C	0.323285	93.3675	19.6081	1.92e-06	15:81437718:81577718	3814.28	70839.4	0.0538441
15	Chr15:81507949	81507949	C	A	0.322245	93.1982	19.5891	1.96e-06	15:81437949:81577949	3794.06	70839.4	0.0535586
15	Chr15:81508003	81508003	C	T	0.323285	93.3675	19.6081	1.92e-06	15:81438003:81578003	3814.28	70839.4	0.0538441
15	Chr15:81508014	81508014	C	T	0.323285	93.3675	19.6081	1.92e-06	15:81438014:81578014	3814.28	70839.4	0.0538441
15	Chr15:81508030	81508030	G	A	0.323285	93.3675	19.6081	1.92e-06	15:81438030:81578030	3814.28	70839.4	0.0538441
15	Chr15:81508773	81508773	T	C	0.340956	88.0422	19.338	5.29e-06	15:81438773:81578773	3483.57	70839.4	0.0491756
15	Chr15:81508841	81508841	C	T	0.340956	88.0422	19.338	5.29e-06	15:81438841:81578841	3483.57	70839.4	0.0491756
15	Chr15:81508860	81508860	G	A	0.340956	88.0422	19.338	5.29e-06	15:81438860:81578860	3483.57	70839.4	0.0491756
15	Chr15:81508906	81508906	C	T	0.340956	88.0422	19.338	5.29e-06	15:81438906:81578906	3483.57	70839.4	0.0491756
15	Chr15:81509042	81509042	C	T	0.340956	88.0422	19.338	5.29e-06	15:81439042:81579042	3483.57	70839.4	0.0491756
15	Chr15:81509057	81509057	T	TA	0.359667	87.6288	19.2284	5.18e-06	15:81439057:81579057	3536.96	70839.4	0.0499293
18	Chr18:56411848	56411848	A	G	0.0779626	152.381	33.7646	6.39e-06	18:56341848:56481848	3338.31	70839.4	0.0471251
18	Chr18:56411881	56411881	T	C	0.0779626	152.381	33.7646	6.39e-06	18:56341881:56481881	3338.31	70839.4	0.0471251
18	Chr18:65174548	65174548	A	G	0.0550936	-181.14	40.1377	6.39e-06	18:65104548:65244548	3416.24	70839.4	0.0482252
18	Chr18:65232402	65232402	C	G	0.0966736	-139.646	30.9	6.2e-06	18:65162402:65302402	3405.96	70839.4	0.0480801
18	Chr18:65232634	65232634	T	C	0.100832	-134.968	30.3098	8.47e-06	18:65162634:65302634	3303.17	70839.4	0.046629
18	Chr18:65296178	65296178	A	G	0.0550936	-187.422	40.4623	3.62e-06	18:65226178:65366178	3657.3	70839.4	0.0516281
18	Chr18:65367574	65367574	T	C	0.0540541	-188.652	40.9604	4.11e-06	18:65297574:65437574	3639.55	70839.4	0.0513775
19	Chr19:15479220	15479220	T	C	0.0831601	-143.552	31.9684	7.11e-06	19:15409220:15549220	3142.37	70839.4	0.0443591
19	Chr19:15480153	15480153	T	C	0.0821206	-144.246	32.1568	7.27e-06	19:15410153:15550153	3136.72	70839.4	0.0442793
23	Chr23:4955812	4955812	A	G	0.0519751	-183.512	37.9449	1.32e-06	23:4885812:5025812	3318.75	70839.4	0.0468489
23	Chr23:4958760	4958760	A	C	0.0540541	-176.767	37.1756	1.99e-06	23:4888760:5028760	3195.42	70839.4	0.0451079
23	Chr23:25017595	25017595	C	T	0.133056	112.928	25.3657	8.51e-06	23:24947595:25087595	2942.11	70839.4	0.0415321
25	Chr25:17606718	17606718	G	C	0.0925156	151.694	31.7147	1.73e-06	25:17536718:17676718	3863.86	70839.4	0.0545439
25	Chr25:18092504	18092504	T	C	0.135135	114.782	25.9744	9.91e-06	25:18022504:18162504	3079.6	70839.4	0.0434729
25	Chr25:18093548	18093548	T	C	0.100832	143.867	29.1713	8.15e-07	25:18023548:18163548	3753.11	70839.4	0.0529806
25	Chr25:18093555	18093555	G	C	0.100832	143.867	29.1713	8.15e-07	25:18023555:18163555	3753.11	70839.4	0.0529806
25	Chr25:18094772	18094772	T	C	0.0997921	144.629	29.3439	8.28e-07	25:18024772:18164772	3758.2	70839.4	0.0530524
25	Chr25:18095056	18095056	A	T	0.100832	143.867	29.1713	8.15e-07	25:18025056:18165056	3753.11	70839.4	0.0529806
25	Chr25:18095543	18095543	A	T	0.0987526	148.265	29.4982	5e-07	25:18025543:18165543	3912.91	70839.4	0.0552364
25	Chr25:18095561	18095561	A	C	0.0987526	148.265	29.4982	5e-07	25:18025561:18165561	3912.91	70839.4	0.0552364
25	Chr25:18097603	18097603	T	C	0.106029	138.861	28.5983	1.2e-06	25:18027603:18167603	3655.43	70839.4	0.0516017
25	Chr25:18103802	18103802	C	T	0.102911	137.843	28.8682	1.8e-06	25:18033802:18173802	3508.3	70839.4	0.0495247
25	Chr25:18105518	18105518	G	A	0.0987526	148.265	29.4982	5e-07	25:18035518:18175518	3912.91	70839.4	0.0552364
25	Chr25:18106576	18106576	A	G	0.0987526	148.265	29.4982	5e-07	25:18036576:18176576	3912.91	70839.4	0.0552364
25	Chr25:18106617	18106617	C	T	0.0987526	148.265	29.4982	5e-07	25:18036617:18176617	3912.91	70839.4	0.0552364
25	Chr25:18109880	18109880	T	G	0.0987526	148.265	29.4982	5e-07	25:18039880:18179880	3912.91	70839.4	0.0552364
25	Chr25:18117446	18117446	A	C	0.102911	137.843	28.8682	1.8e-06	25:18047446:18187446	3508.3	70839.4	0.0495247
25	Chr25:18118182	18118182	A	G	0.0987526	148.265	29.4982	5e-07	25:18048182:18188182	3912.91	70839.4	0.0552364
25	Chr25:18123918	18123918	T	C	0.102911	137.843	28.8682	1.8e-06	25:18053918:18193918	3508.3	70839.4	0.0495247
25	Chr25:18125123	18125123	G	T	0.0987526	148.265	29.4982	5e-07	25:18055123:18195123	3912.91	70839.4	0.0552364
25	Chr25:18126172	18126172	C	T	0.0987526	148.265	29.4982	5e-07	25:18056172:18196172	3912.91	70839.4	0.0552364
25	Chr25:18129943	18129943	G	A	0.100832	143.867	29.1713	8.15e-07	25:18059943:18199943	3753.11	70839.4	0.0529806
25	Chr25:18130978	18130978	C	G	0.0987526	148.265	29.4982	5e-07	25:18060978:18200978	3912.91	70839.4	0.0552364
25	Chr25:18135474	18135474	C	G	0.100832	143.867	29.1713	8.15e-07	25:18065474:18205474	3753.11	70839.4	0.0529806
25	Chr25:18141290	18141290	A	G	0.120582	133.187	28.5172	3.01e-06	25:18071290:18211290	3762.11	70839.4	0.0531076
25	Chr25:18154604	18154604	C	T	0.116424	139.507	29.1255	1.67e-06	25:18084604:18224604	4004.13	70839.4	0.0565241
25	Chr25:18162649	18162649	A	G	0.116424	139.507	29.1255	1.67e-06	25:18092649:18232649	4004.13	70839.4	0.0565241
25	Chr25:18170178	18170178	A	G	0.116424	139.507	29.1255	1.67e-06	25:18100178:18240178	4004.13	70839.4	0.0565241
25	Chr25:18172017	18172017	A	C	0.116424	139.507	29.1255	1.67e-06	25:18102017:18242017	4004.13	70839.4	0.0565241
25	Chr25:18176782	18176782	T	G	0.116424	139.507	29.1255	1.67e-06	25:18106782:18246782	4004.13	70839.4	0.0565241
25	Chr25:18182704	18182704	T	A	0.116424	139.507	29.1255	1.67e-06	25:18112704:18252704	4004.13	70839.4	0.0565241
25	Chr25:18190735	18190735	G	A	0.109148	150.104	29.5859	3.91e-07	25:18120735:18260735	4381.63	70839.4	0.0618531
25	Chr25:18197176	18197176	T	C	0.109148	150.104	29.5859	3.91e-07	25:18127176:18267176	4381.63	70839.4	0.0618531
25	Chr25:18206601	18206601	A	G	0.109148	150.104	29.5859	3.91e-07	25:18136601:18276601	4381.63	70839.4	0.0618531
25	Chr25:18207079	18207079	A	G	0.109148	150.104	29.5859	3.91e-07	25:18137079:18277079	4381.63	70839.4	0.0618531
25	Chr25:18211609	18211609	G	A	0.109148	150.104	29.5859	3.91e-07	25:18141609:18281609	4381.63	70839.4	0.0618531
25	Chr25:18213547	18213547	C	G	0.109148	150.104	29.5859	3.91e-07	25:18143547:18283547	4381.63	70839.4	0.0618531
25	Chr25:18219725	18219725	C	G	0.109148	150.104	29.5859	3.91e-07	25:18149725:18289725	4381.63	70839.4	0.0618531
25	Chr25:18219979	18219979	C	T	0.109148	150.104	29.5859	3.91e-07	25:18149979:18289979	4381.63	70839.4	0.0618531
25	Chr25:18224287	18224287	T	C	0.109148	150.104	29.5859	3.91e-07	25:18154287:18294287	4381.63	70839.4	0.0618531
25	Chr25:18238326	18238326	T	C	0.106029	139.56	30.6364	5.23e-06	25:18168326:18308326	3692.33	70839.4	0.0521225
25	Chr25:18239855	18239855	A	G	0.108108	150.457	29.9549	5.09e-07	25:18169855:18309855	4365.41	70839.4	0.061624
25	Chr25:18244907	18244907	C	T	0.133056	122.799	27.7954	9.96e-06	25:18174907:18314907	3478.93	70839.4	0.0491101
25	Chr25:19741177	19741177	GA	G	0.0530146	-168.979	38.2489	9.97e-06	25:19671177:19811177	2867.04	70839.4	0.0404725
25	Chr25:24594123	24594123	A	AGGCTCACCCAAG	0.0613306	165.277	37.1997	8.87e-06	25:24524123:24664123	3145.17	70839.4	0.0443987
25	Chr25:24998988	24998988	A	C	0.0769231	155.387	34.3598	6.12e-06	25:24928988:25068988	3428.89	70839.4	0.0484038
25	Chr25:24999006	24999006	T	C	0.0748441	159.437	34.8953	4.9e-06	25:24929006:25069006	3520.31	70839.4	0.0496942
25	Chr25:25018409	25018409	A	G	0.0758836	157.278	34.6399	5.62e-06	25:24948409:25088409	3469.29	70839.4	0.048974
26	Chr26:11637851	11637851	T	C	0.112266	-126.457	28.4133	8.56e-06	26:11567851:11707851	3187.48	70839.4	0.0449958
26	Chr26:22740529	22740529	T	C	0.0570825	175.728	37.6428	3.04e-06	26:22670529:22810529	3324.21	70839.4	0.046926
26	Chr26:31059345	31059345	T	C	0.434511	-80.4027	17.111	2.62e-06	26:30989345:31129345	3176.85	70839.4	0.0448458
26	Chr26:31323114	31323114	A	G	0.0696466	163.184	35.7492	5e-06	26:31253114:31393114	3450.91	70839.4	0.0487145
29	Chr29:14276180	14276180	G	A	0.049896	181.911	40.4696	6.96e-06	29:14206180:14346180	3137.51	70839.4	0.0442905

## Sheet: citric acid
A summary of SNPs significantly associated with citric acid
Chromosome	Significant SNP	Position (bp)	Alternative allele	Reference allele	Freq	Allele substitution effect	se	P-value	140-kbp region	VSNP	VP	VSNP/VP (%)
6	Chr6:26980696	26980696	A	G	0.0929752	-27.857	6.10468	5.04e-06	6:26910696:27050696	130.884	3103.02	0.0421794
8	Chr8:77643022	77643022	T	A	0.113636	27.0026	5.83945	3.76e-06	8:77573022:77713022	146.882	3103.02	0.0473352
9	Chr9:51123294	51123294	C	A	0.0516529	37.6205	7.8129	1.47e-06	9:51053294:51193294	138.657	3103.02	0.0446844
10	Chr10:83549202	83549202	A	G	0.071281	30.1667	6.79715	9.07e-06	10:83479202:83619202	120.488	3103.02	0.0388292
10	Chr10:83549715	83549715	A	C	0.071281	30.1667	6.79715	9.07e-06	10:83479715:83619715	120.488	3103.02	0.0388292
10	Chr10:83552395	83552395	A	C	0.071281	30.1667	6.79715	9.07e-06	10:83482395:83622395	120.488	3103.02	0.0388292
10	Chr10:83552936	83552936	T	C	0.071281	30.1667	6.79715	9.07e-06	10:83482936:83622936	120.488	3103.02	0.0388292
10	Chr10:83553710	83553710	G	C	0.071281	30.1667	6.79715	9.07e-06	10:83483710:83623710	120.488	3103.02	0.0388292
10	Chr10:83554086	83554086	C	A	0.071281	30.1667	6.79715	9.07e-06	10:83484086:83624086	120.488	3103.02	0.0388292
10	Chr10:83554099	83554099	G	A	0.071281	30.1667	6.79715	9.07e-06	10:83484099:83624099	120.488	3103.02	0.0388292
10	Chr10:83554210	83554210	C	T	0.071281	30.1667	6.79715	9.07e-06	10:83484210:83624210	120.488	3103.02	0.0388292
10	Chr10:83554253	83554253	G	A	0.071281	30.1667	6.79715	9.07e-06	10:83484253:83624253	120.488	3103.02	0.0388292
10	Chr10:83554416	83554416	C	A	0.071281	30.1667	6.79715	9.07e-06	10:83484416:83624416	120.488	3103.02	0.0388292
10	Chr10:83555479	83555479	A	G	0.071281	30.1667	6.79715	9.07e-06	10:83485479:83625479	120.488	3103.02	0.0388292
10	Chr10:83556981	83556981	C	G	0.071281	30.1667	6.79715	9.07e-06	10:83486981:83626981	120.488	3103.02	0.0388292
10	Chr10:83558145	83558145	T	C	0.071281	30.1667	6.79715	9.07e-06	10:83488145:83628145	120.488	3103.02	0.0388292
10	Chr10:83558302	83558302	A	AT	0.071281	30.1667	6.79715	9.07e-06	10:83488302:83628302	120.488	3103.02	0.0388292
10	Chr10:83558500	83558500	T	A	0.071281	30.1667	6.79715	9.07e-06	10:83488500:83628500	120.488	3103.02	0.0388292
10	Chr10:83559572	83559572	C	A	0.071281	30.1667	6.79715	9.07e-06	10:83489572:83629572	120.488	3103.02	0.0388292
10	Chr10:83561458	83561458	A	AG	0.071281	30.1667	6.79715	9.07e-06	10:83491458:83631458	120.488	3103.02	0.0388292
10	Chr10:83561459	83561459	*	G	0.071281	30.1667	6.79715	9.07e-06	10:83491459:83631459	120.488	3103.02	0.0388292
12	Chr12:20806348	20806348	C	CAGA	0.110537	24.4719	5.53339	9.75e-06	12:20736348:20876348	117.761	3103.02	0.0379504
16	Chr16:15721016	15721016	C	A	0.15186	24.0188	4.99533	1.52e-06	16:15651016:15791016	148.608	3103.02	0.0478915
18	Chr18:63689225	63689225	C	T	0.182851	20.157	4.54418	9.17e-06	18:63619225:63759225	121.417	3103.02	0.0391287
18	Chr18:63700969	63700969	A	C	0.182851	20.157	4.54418	9.17e-06	18:63630969:63770969	121.417	3103.02	0.0391287
18	Chr18:63701070	63701070	G	A	0.182851	20.157	4.54418	9.17e-06	18:63631070:63771070	121.417	3103.02	0.0391287
18	Chr18:63701538	63701538	T	TTTTC	0.182851	20.157	4.54418	9.17e-06	18:63631538:63771538	121.417	3103.02	0.0391287
19	Chr19:12794439	12794439	T	C	0.0971074	-28.4793	6.08718	2.89e-06	19:12724439:12864439	142.225	3103.02	0.0458345
19	Chr19:12794854	12794854	T	C	0.0971074	-28.4793	6.08718	2.89e-06	19:12724854:12864854	142.225	3103.02	0.0458345
21	Chr21:67655839	67655839	A	G	0.0919421	30.3201	6.36328	1.89e-06	21:67585839:67725839	153.504	3103.02	0.0494691
22	Chr22:20407629	20407629	G	A	0.117769	24.1197	5.38145	7.39e-06	22:20337629:20477629	120.889	3103.02	0.0389585
22	Chr22:20410584	20410584	C	T	0.0950413	26.687	5.92094	6.57e-06	22:20340584:20480584	122.51	3103.02	0.0394808
22	Chr22:20411921	20411921	T	C	0.0950413	26.8748	5.98899	7.21e-06	22:20341921:20481921	124.24	3103.02	0.0400384
22	Chr22:20419157	20419157	C	A	0.113636	24.6082	5.54283	9.01e-06	22:20349157:20489157	121.988	3103.02	0.0393127
22	Chr22:20419172	20419172	A	G	0.113636	24.6082	5.54283	9.01e-06	22:20349172:20489172	121.988	3103.02	0.0393127
22	Chr22:21184130	21184130	A	C	0.272727	-18.5777	3.90012	1.9e-06	22:21114130:21254130	136.911	3103.02	0.0441219
22	Chr22:21191775	21191775	A	G	0.192149	-19.9835	4.48125	8.22e-06	22:21121775:21261775	123.977	3103.02	0.0399538
22	Chr22:21191901	21191901	A	T	0.192149	-19.9835	4.48125	8.22e-06	22:21121901:21261901	123.977	3103.02	0.0399538
22	Chr22:21196316	21196316	TTA	T	0.193515	-19.8446	4.46856	8.96e-06	22:21126316:21266316	122.921	3103.02	0.0396133
23	Chr23:6895486	6895486	C	T	0.0661157	30.0961	6.7783	8.99e-06	23:6825486:6965486	111.853	3103.02	0.0360465
23	Chr23:6898785	6898785	G	GA	0.0640496	32.5137	6.95995	2.99e-06	23:6828785:6968785	126.745	3103.02	0.0408458
23	Chr23:6899552	6899552	A	T	0.0650826	31.284	6.81563	4.43e-06	23:6829552:6969552	119.1	3103.02	0.038382
23	Chr23:6900219	6900219	G	T	0.0609504	34.3205	7.203	1.89e-06	23:6830219:6970219	134.835	3103.02	0.0434528
23	Chr23:6900556	6900556	G	C	0.0630165	31.1346	6.89281	6.27e-06	23:6830556:6970556	114.473	3103.02	0.0368908
23	Chr23:6902438	6902438	T	C	0.0630165	31.5898	7.00083	6.41e-06	23:6832438:6972438	117.845	3103.02	0.0379774
23	Chr23:6908864	6908864	TA	T	0.0640496	30.3827	6.85378	9.29e-06	23:6838864:6978864	110.676	3103.02	0.035667
23	Chr23:38217389	38217389	T	A	0.0878099	-29.7952	6.56158	5.6e-06	23:38147389:38287389	142.217	3103.02	0.0458318
29	Chr29:13340503	13340503	TA	T	0.116736	25.2852	5.55335	5.28e-06	29:13270503:13410503	131.843	3103.02	0.0424887
29	Chr29:46546237	46546237	A	G	0.0929752	28.4784	6.25681	5.32e-06	29:46476237:46616237	136.788	3103.02	0.0440821
29	Chr29:46546238	46546238	T	C	0.0929752	28.4784	6.25681	5.32e-06	29:46476238:46616238	136.788	3103.02	0.0440821

## Sheet: choline
A summary of SNPs significantly associated with choline
Chromosome	Significant SNP	Position (bp)	Alternative allele	Reference allele	Freq	Allele substitution effect	se	P-value	140-kbp region	VSNP	VP	VSNP/VP (%)
3	Chr3:64218872	64218872	A	G	0.053719	-89.1316	19.6914	6e-06	3:64148872:64288872	807.684	18563	0.0435105
5	Chr5:75155139	75155139	G	T	0.0785124	-80.3115	16.7361	1.6e-06	5:75085139:75225139	933.283	18563	0.0502766
5	Chr5:77623638	77623638	TATCAAGGAATAGA	T	0.123967	-62.0392	13.6192	5.23e-06	5:77553638:77693638	835.967	18563	0.0450341
5	Chr5:77623645	77623645	GAATA	*	0.123967	-62.0392	13.6192	5.23e-06	5:77553645:77693645	835.967	18563	0.0450341
5	Chr5:77623650	77623650	GAATCAAGGA	*	0.123967	-62.0392	13.6192	5.23e-06	5:77553650:77693650	835.967	18563	0.0450341
5	Chr5:77654486	77654486	C	G	0.071281	-81.4029	17.2491	2.37e-06	5:77584486:77724486	877.34	18563	0.0472629
5	Chr5:77659938	77659938	T	A	0.0640496	-84.7964	18.622	5.27e-06	5:77589938:77729938	862.093	18563	0.0464415
5	Chr5:77662854	77662854	G	A	0.0702479	-82.9172	17.3643	1.8e-06	5:77592854:77732854	898.09	18563	0.0483807
5	Chr5:77663515	77663515	T	C	0.0702479	-82.9172	17.3643	1.8e-06	5:77593515:77733515	898.09	18563	0.0483807
5	Chr5:77663595	77663595	T	C	0.071281	-77.7431	17.2693	6.74e-06	5:77593595:77733595	800.224	18563	0.0431086
5	Chr5:77664646	77664646	C	G	0.0702479	-82.9172	17.3643	1.8e-06	5:77594646:77734646	898.09	18563	0.0483807
5	Chr5:77665535	77665535	A	C	0.0795455	-76.3613	16.3454	2.99e-06	5:77595535:77735535	853.876	18563	0.0459988
5	Chr5:77666527	77666527	G	C	0.0702479	-82.9172	17.3643	1.8e-06	5:77596527:77736527	898.09	18563	0.0483807
5	Chr5:77667196	77667196	T	C	0.0702479	-82.9172	17.3643	1.8e-06	5:77597196:77737196	898.09	18563	0.0483807
5	Chr5:77667565	77667565	T	C	0.0702479	-82.9172	17.3643	1.8e-06	5:77597565:77737565	898.09	18563	0.0483807
5	Chr5:77668416	77668416	T	G	0.0702479	-82.9172	17.3643	1.8e-06	5:77598416:77738416	898.09	18563	0.0483807
5	Chr5:77668435	77668435	G	A	0.071281	-77.7431	17.2693	6.74e-06	5:77598435:77738435	800.224	18563	0.0431086
5	Chr5:77669173	77669173	G	A	0.071281	-77.7431	17.2693	6.74e-06	5:77599173:77739173	800.224	18563	0.0431086
5	Chr5:77669564	77669564	G	A	0.0702479	-82.9172	17.3643	1.8e-06	5:77599564:77739564	898.09	18563	0.0483807
5	Chr5:77671202	77671202	C	T	0.0702479	-82.9172	17.3643	1.8e-06	5:77601202:77741202	898.09	18563	0.0483807
5	Chr5:77675652	77675652	G	A	0.0702479	-82.9172	17.3643	1.8e-06	5:77605652:77745652	898.09	18563	0.0483807
5	Chr5:77678427	77678427	A	C	0.0702479	-82.9172	17.3643	1.8e-06	5:77608427:77748427	898.09	18563	0.0483807
5	Chr5:77678644	77678644	T	A	0.0702479	-82.9172	17.3643	1.8e-06	5:77608644:77748644	898.09	18563	0.0483807
5	Chr5:77679376	77679376	A	T	0.0702479	-82.9172	17.3643	1.8e-06	5:77609376:77749376	898.09	18563	0.0483807
5	Chr5:77679464	77679464	G	A	0.0702479	-82.9172	17.3643	1.8e-06	5:77609464:77749464	898.09	18563	0.0483807
5	Chr5:77679518	77679518	A	G	0.0702479	-82.9172	17.3643	1.8e-06	5:77609518:77749518	898.09	18563	0.0483807
5	Chr5:77679558	77679558	C	T	0.071281	-77.7431	17.2693	6.74e-06	5:77609558:77749558	800.224	18563	0.0431086
5	Chr5:77680169	77680169	C	T	0.071281	-77.7431	17.2693	6.74e-06	5:77610169:77750169	800.224	18563	0.0431086
5	Chr5:77680245	77680245	A	AT	0.071281	-77.7431	17.2693	6.74e-06	5:77610245:77750245	800.224	18563	0.0431086
5	Chr5:77680459	77680459	A	C	0.0702479	-82.9172	17.3643	1.8e-06	5:77610459:77750459	898.09	18563	0.0483807
5	Chr5:77680682	77680682	G	A	0.071281	-77.7431	17.2693	6.74e-06	5:77610682:77750682	800.224	18563	0.0431086
5	Chr5:77680926	77680926	A	T	0.0702479	-82.9172	17.3643	1.8e-06	5:77610926:77750926	898.09	18563	0.0483807
5	Chr5:77681944	77681944	A	C	0.071281	-77.7431	17.2693	6.74e-06	5:77611944:77751944	800.224	18563	0.0431086
5	Chr5:77683515	77683515	A	G	0.0702479	-82.9172	17.3643	1.8e-06	5:77613515:77753515	898.09	18563	0.0483807
5	Chr5:77685437	77685437	T	C	0.0702479	-82.9172	17.3643	1.8e-06	5:77615437:77755437	898.09	18563	0.0483807
5	Chr5:77685733	77685733	A	G	0.0702479	-82.9172	17.3643	1.8e-06	5:77615733:77755733	898.09	18563	0.0483807
5	Chr5:77686116	77686116	G	A	0.071281	-77.7431	17.2693	6.74e-06	5:77616116:77756116	800.224	18563	0.0431086
5	Chr5:77686267	77686267	C	T	0.0702479	-82.9172	17.3643	1.8e-06	5:77616267:77756267	898.09	18563	0.0483807
5	Chr5:77686997	77686997	T	C	0.072314	-77.5099	17.1635	6.3e-06	5:77616997:77756997	806.061	18563	0.043423
5	Chr5:77687513	77687513	G	A	0.071281	-77.7431	17.2693	6.74e-06	5:77617513:77757513	800.224	18563	0.0431086
5	Chr5:77688161	77688161	G	A	0.072314	-81.9688	17.1509	1.76e-06	5:77618161:77758161	901.468	18563	0.0485627
5	Chr5:77688325	77688325	T	C	0.071281	-77.7431	17.2693	6.74e-06	5:77618325:77758325	800.224	18563	0.0431086
5	Chr5:77688445	77688445	C	G	0.0702479	-82.9172	17.3643	1.8e-06	5:77618445:77758445	898.09	18563	0.0483807
5	Chr5:77689197	77689197	A	AGCACTGG	0.0702479	-82.9172	17.3643	1.8e-06	5:77619197:77759197	898.09	18563	0.0483807
5	Chr5:77689645	77689645	T	C	0.0702479	-82.9172	17.3643	1.8e-06	5:77619645:77759645	898.09	18563	0.0483807
5	Chr5:77690574	77690574	G	C	0.071281	-77.7431	17.2693	6.74e-06	5:77620574:77760574	800.224	18563	0.0431086
5	Chr5:77690696	77690696	C	T	0.0702479	-78.1562	17.3832	6.92e-06	5:77620696:77760696	797.916	18563	0.0429843
5	Chr5:77691076	77691076	G	A	0.071281	-77.7431	17.2693	6.74e-06	5:77621076:77761076	800.224	18563	0.0431086
5	Chr5:77693455	77693455	T	A	0.0702479	-82.9172	17.3643	1.8e-06	5:77623455:77763455	898.09	18563	0.0483807
5	Chr5:77694641	77694641	A	G	0.072314	-81.9688	17.1509	1.76e-06	5:77624641:77764641	901.468	18563	0.0485627
5	Chr5:77694839	77694839	T	C	0.072314	-81.9688	17.1509	1.76e-06	5:77624839:77764839	901.468	18563	0.0485627
5	Chr5:77695178	77695178	G	GTCCATGGAAT	0.072314	-81.9688	17.1509	1.76e-06	5:77625178:77765178	901.468	18563	0.0485627
5	Chr5:77696018	77696018	C	G	0.072314	-81.9688	17.1509	1.76e-06	5:77626018:77766018	901.468	18563	0.0485627
5	Chr5:77697705	77697705	C	T	0.071281	-77.7431	17.2693	6.74e-06	5:77627705:77767705	800.224	18563	0.0431086
5	Chr5:77697706	77697706	A	G	0.071281	-77.7431	17.2693	6.74e-06	5:77627706:77767706	800.224	18563	0.0431086
5	Chr5:77698626	77698626	A	AT	0.0733471	-76.9428	17.0608	6.48e-06	5:77628626:77768626	804.759	18563	0.0433529
5	Chr5:77699118	77699118	G	A	0.0702479	-82.9172	17.3643	1.8e-06	5:77629118:77769118	898.09	18563	0.0483807
5	Chr5:77699122	77699122	C	T	0.0640496	-84.7964	18.622	5.27e-06	5:77629122:77769122	862.093	18563	0.0464415
5	Chr5:77702552	77702552	T	G	0.0836777	-73.7796	16.0437	4.25e-06	5:77632552:77772552	834.758	18563	0.044969
5	Chr5:77702663	77702663	A	G	0.0733471	-76.9428	17.0608	6.48e-06	5:77632663:77772663	804.759	18563	0.0433529
5	Chr5:77703063	77703063	A	C	0.0733471	-76.9428	17.0608	6.48e-06	5:77633063:77773063	804.759	18563	0.0433529
5	Chr5:77703148	77703148	T	A	0.072314	-77.3058	17.1673	6.7e-06	5:77633148:77773148	801.821	18563	0.0431946
5	Chr5:77703176	77703176	C	T	0.0733471	-76.9428	17.0608	6.48e-06	5:77633176:77773176	804.759	18563	0.0433529
5	Chr5:77703179	77703179	A	G	0.0733471	-76.9428	17.0608	6.48e-06	5:77633179:77773179	804.759	18563	0.0433529
5	Chr5:77703249	77703249	G	A	0.0733471	-76.9428	17.0608	6.48e-06	5:77633249:77773249	804.759	18563	0.0433529
5	Chr5:77703266	77703266	C	T	0.0733471	-76.9428	17.0608	6.48e-06	5:77633266:77773266	804.759	18563	0.0433529
5	Chr5:77703436	77703436	C	A	0.071281	-77.7431	17.2693	6.74e-06	5:77633436:77773436	800.224	18563	0.0431086
5	Chr5:77703487	77703487	G	T	0.0733471	-76.9428	17.0608	6.48e-06	5:77633487:77773487	804.759	18563	0.0433529
5	Chr5:77703510	77703510	C	G	0.0733471	-76.9428	17.0608	6.48e-06	5:77633510:77773510	804.759	18563	0.0433529
5	Chr5:77703574	77703574	A	C	0.0733471	-76.9428	17.0608	6.48e-06	5:77633574:77773574	804.759	18563	0.0433529
5	Chr5:77703702	77703702	T	G	0.071281	-77.7431	17.2693	6.74e-06	5:77633702:77773702	800.224	18563	0.0431086
5	Chr5:77703707	77703707	A	T	0.071281	-77.7431	17.2693	6.74e-06	5:77633707:77773707	800.224	18563	0.0431086
5	Chr5:77703741	77703741	C	T	0.071281	-77.7431	17.2693	6.74e-06	5:77633741:77773741	800.224	18563	0.0431086
5	Chr5:77703808	77703808	C	T	0.0733471	-76.9428	17.0608	6.48e-06	5:77633808:77773808	804.759	18563	0.0433529
5	Chr5:77703845	77703845	CA	C	0.072314	-79.2969	17.1555	3.8e-06	5:77633845:77773845	843.657	18563	0.0454484
5	Chr5:77703862	77703862	A	G	0.071281	-84.4099	17.2477	9.88e-07	5:77633862:77773862	943.354	18563	0.0508191
5	Chr5:77703889	77703889	G	T	0.0733471	-76.9428	17.0608	6.48e-06	5:77633889:77773889	804.759	18563	0.0433529
5	Chr5:77704019	77704019	G	A	0.071281	-77.7431	17.2693	6.74e-06	5:77634019:77774019	800.224	18563	0.0431086
5	Chr5:77704071	77704071	C	CTTTTTT	0.0714286	-77.5343	17.2724	7.16e-06	5:77634071:77774071	797.453	18563	0.0429593
5	Chr5:77704077	77704077	*	T	0.071281	-77.7431	17.2693	6.74e-06	5:77634077:77774077	800.224	18563	0.0431086
5	Chr5:77704128	77704128	T	C	0.071281	-77.7431	17.2693	6.74e-06	5:77634128:77774128	800.224	18563	0.0431086
5	Chr5:77704145	77704145	A	C	0.071281	-77.7431	17.2693	6.74e-06	5:77634145:77774145	800.224	18563	0.0431086
5	Chr5:77704192	77704192	A	C	0.0733471	-76.9428	17.0608	6.48e-06	5:77634192:77774192	804.759	18563	0.0433529
5	Chr5:77704298	77704298	C	T	0.0733471	-76.9428	17.0608	6.48e-06	5:77634298:77774298	804.759	18563	0.0433529
5	Chr5:77704305	77704305	A	G	0.0733471	-76.9428	17.0608	6.48e-06	5:77634305:77774305	804.759	18563	0.0433529
5	Chr5:77704333	77704333	T	A	0.0733471	-76.9428	17.0608	6.48e-06	5:77634333:77774333	804.759	18563	0.0433529
5	Chr5:77704371	77704371	A	G	0.0733471	-76.9428	17.0608	6.48e-06	5:77634371:77774371	804.759	18563	0.0433529
5	Chr5:77704384	77704384	T	C	0.0702479	-83.4662	17.3322	1.47e-06	5:77634384:77774384	910.022	18563	0.0490235
5	Chr5:77704385	77704385	T	A	0.0702479	-83.4662	17.3322	1.47e-06	5:77634385:77774385	910.022	18563	0.0490235
5	Chr5:77705246	77705246	G	A	0.0733471	-76.9428	17.0608	6.48e-06	5:77635246:77775246	804.759	18563	0.0433529
5	Chr5:77705321	77705321	G	C	0.071281	-77.7431	17.2693	6.74e-06	5:77635321:77775321	800.224	18563	0.0431086
5	Chr5:77705341	77705341	G	A	0.071281	-77.7431	17.2693	6.74e-06	5:77635341:77775341	800.224	18563	0.0431086
5	Chr5:77705412	77705412	A	G	0.071281	-77.7431	17.2693	6.74e-06	5:77635412:77775412	800.224	18563	0.0431086
5	Chr5:77705420	77705420	G	A	0.071281	-77.7431	17.2693	6.74e-06	5:77635420:77775420	800.224	18563	0.0431086
5	Chr5:77705448	77705448	T	C	0.071281	-77.7431	17.2693	6.74e-06	5:77635448:77775448	800.224	18563	0.0431086
5	Chr5:77706035	77706035	A	G	0.071281	-77.7431	17.2693	6.74e-06	5:77636035:77776035	800.224	18563	0.0431086
5	Chr5:77706377	77706377	CATGAAGAC	TATGAAGAC	0.0743802	-78.2749	16.7677	3.04e-06	5:77636377:77776377	843.655	18563	0.0454483
5	Chr5:77706385	77706385	T	C	0.0743802	-78.2749	16.7677	3.04e-06	5:77636385:77776385	843.655	18563	0.0454483
5	Chr5:77706676	77706676	C	G	0.0743802	-78.2749	16.7677	3.04e-06	5:77636676:77776676	843.655	18563	0.0454483
5	Chr5:77707004	77707004	G	C	0.0743802	-78.2749	16.7677	3.04e-06	5:77637004:77777004	843.655	18563	0.0454483
5	Chr5:77707035	77707035	G	A	0.0743802	-78.2749	16.7677	3.04e-06	5:77637035:77777035	843.655	18563	0.0454483
5	Chr5:77707115	77707115	A	G	0.0743802	-78.2749	16.7677	3.04e-06	5:77637115:77777115	843.655	18563	0.0454483
5	Chr5:77707161	77707161	CT	C	0.0743802	-78.2749	16.7677	3.04e-06	5:77637161:77777161	843.655	18563	0.0454483
5	Chr5:77707258	77707258	C	CA	0.0743802	-78.2749	16.7677	3.04e-06	5:77637258:77777258	843.655	18563	0.0454483
5	Chr5:77707358	77707358	A	T	0.0681818	-79.6832	17.5763	5.8e-06	5:77637358:77777358	806.795	18563	0.0434626
5	Chr5:77707510	77707510	C	A	0.0743802	-78.2749	16.7677	3.04e-06	5:77637510:77777510	843.655	18563	0.0454483
5	Chr5:77707721	77707721	C	CG	0.0805785	-72.3017	16.2837	8.99e-06	5:77637721:77777721	774.57	18563	0.0417266
5	Chr5:77707723	77707723	A	G	0.0795455	-76.8332	16.3622	2.66e-06	5:77637723:77777723	864.462	18563	0.0465691
5	Chr5:77708099	77708099	A	ACAG	0.0743802	-78.2749	16.7677	3.04e-06	5:77638099:77778099	843.655	18563	0.0454483
5	Chr5:77708103	77708103	T	A	0.0743802	-78.2749	16.7677	3.04e-06	5:77638103:77778103	843.655	18563	0.0454483
5	Chr5:77708229	77708229	C	T	0.0743802	-78.2749	16.7677	3.04e-06	5:77638229:77778229	843.655	18563	0.0454483
5	Chr5:77708249	77708249	G	T	0.0743802	-78.2749	16.7677	3.04e-06	5:77638249:77778249	843.655	18563	0.0454483
5	Chr5:77708556	77708556	T	A	0.0764463	-77.5237	16.5784	2.92e-06	5:77638556:77778556	848.628	18563	0.0457162
5	Chr5:77708811	77708811	G	A	0.0743802	-78.2749	16.7677	3.04e-06	5:77638811:77778811	843.655	18563	0.0454483
5	Chr5:77709506	77709506	T	C	0.071281	-77.7431	17.2693	6.74e-06	5:77639506:77779506	800.224	18563	0.0431086
5	Chr5:77709769	77709769	A	G	0.0743802	-78.2749	16.7677	3.04e-06	5:77639769:77779769	843.655	18563	0.0454483
5	Chr5:77709996	77709996	T	C	0.0764463	-77.5237	16.5784	2.92e-06	5:77639996:77779996	848.628	18563	0.0457162
5	Chr5:77710138	77710138	T	C	0.0743802	-78.2749	16.7677	3.04e-06	5:77640138:77780138	843.655	18563	0.0454483
5	Chr5:77710495	77710495	A	G	0.0743802	-78.2749	16.7677	3.04e-06	5:77640495:77780495	843.655	18563	0.0454483
5	Chr5:77711447	77711447	C	T	0.0743802	-78.2749	16.7677	3.04e-06	5:77641447:77781447	843.655	18563	0.0454483
5	Chr5:77711612	77711612	T	G	0.072314	-83.5837	16.9572	8.26e-07	5:77641612:77781612	937.339	18563	0.0504951
5	Chr5:77711724	77711724	A	G	0.0733471	-83.1395	16.8531	8.09e-07	5:77641724:77781724	939.604	18563	0.0506171
5	Chr5:77711756	77711756	T	A	0.0743802	-78.2749	16.7677	3.04e-06	5:77641756:77781756	843.655	18563	0.0454483
5	Chr5:77711793	77711793	C	CTG	0.0743802	-78.2749	16.7677	3.04e-06	5:77641793:77781793	843.655	18563	0.0454483
5	Chr5:77711809	77711809	C	A	0.0743802	-78.2749	16.7677	3.04e-06	5:77641809:77781809	843.655	18563	0.0454483
5	Chr5:77711855	77711855	A	G	0.0702479	-82.9172	17.3643	1.8e-06	5:77641855:77781855	898.09	18563	0.0483807
5	Chr5:77711907	77711907	A	G	0.0702479	-82.9172	17.3643	1.8e-06	5:77641907:77781907	898.09	18563	0.0483807
5	Chr5:77712063	77712063	C	A	0.0733471	-83.1395	16.8531	8.09e-07	5:77642063:77782063	939.604	18563	0.0506171
5	Chr5:77712167	77712167	T	A	0.0743802	-78.2749	16.7677	3.04e-06	5:77642167:77782167	843.655	18563	0.0454483
5	Chr5:77712173	77712173	A	C	0.0743802	-78.2749	16.7677	3.04e-06	5:77642173:77782173	843.655	18563	0.0454483
5	Chr5:77712216	77712216	G	A	0.0743802	-78.2749	16.7677	3.04e-06	5:77642216:77782216	843.655	18563	0.0454483
5	Chr5:77712531	77712531	T	C	0.0754132	-79.014	16.6718	2.14e-06	5:77642531:77782531	870.629	18563	0.0469014
5	Chr5:77712563	77712563	G	A	0.0754132	-79.014	16.6718	2.14e-06	5:77642563:77782563	870.629	18563	0.0469014
5	Chr5:77712972	77712972	C	A	0.0774793	-78.2565	16.4858	2.07e-06	5:77642972:77782972	875.453	18563	0.0471612
5	Chr5:77712992	77712992	C	T	0.0774793	-78.2565	16.4858	2.07e-06	5:77642992:77782992	875.453	18563	0.0471612
5	Chr5:77713180	77713180	C	T	0.0733471	-83.1395	16.8531	8.09e-07	5:77643180:77783180	939.604	18563	0.0506171
5	Chr5:77714173	77714173	G	C	0.0971074	-71.2742	15.067	2.24e-06	5:77644173:77784173	890.806	18563	0.0479883
5	Chr5:77715705	77715705	T	C	0.0981405	-69.2514	14.9946	3.87e-06	5:77645705:77785705	848.935	18563	0.0457327
5	Chr5:77715988	77715988	T	A	0.0971074	-69.593	15.0525	3.78e-06	5:77645988:77785988	849.277	18563	0.0457511
5	Chr5:77716446	77716446	A	G	0.0743802	-84.2401	16.7523	4.94e-07	5:77646446:77786446	977.142	18563	0.0526393
5	Chr5:77717281	77717281	A	C	0.0981405	-69.2514	14.9946	3.87e-06	5:77647281:77787281	848.935	18563	0.0457327
5	Chr5:77718309	77718309	C	T	0.0743802	-84.2401	16.7523	4.94e-07	5:77648309:77788309	977.142	18563	0.0526393
5	Chr5:77718504	77718504	T	G	0.0981405	-69.2514	14.9946	3.87e-06	5:77648504:77788504	848.935	18563	0.0457327
5	Chr5:77718922	77718922	C	G	0.0743802	-84.2401	16.7523	4.94e-07	5:77648922:77788922	977.142	18563	0.0526393
5	Chr5:77719761	77719761	A	G	0.071281	-84.0811	17.2534	1.1e-06	5:77649761:77789761	936.019	18563	0.050424
5	Chr5:77719862	77719862	A	T	0.0743802	-84.2401	16.7523	4.94e-07	5:77649862:77789862	977.142	18563	0.0526393
5	Chr5:77720411	77720411	A	G	0.0981405	-69.2514	14.9946	3.87e-06	5:77650411:77790411	848.935	18563	0.0457327
5	Chr5:77721395	77721395	C	A	0.0743802	-84.2401	16.7523	4.94e-07	5:77651395:77791395	977.142	18563	0.0526393
5	Chr5:77722139	77722139	T	C	0.0743802	-84.2401	16.7523	4.94e-07	5:77652139:77792139	977.142	18563	0.0526393
5	Chr5:77722787	77722787	C	A	0.0867769	-72.3137	15.6151	3.64e-06	5:77652787:77792787	828.805	18563	0.0446483
5	Chr5:77722833	77722833	C	T	0.0950413	-69.3408	15.1698	4.85e-06	5:77652833:77792833	827.082	18563	0.0445555
5	Chr5:77723801	77723801	T	C	0.0774793	-77.5465	16.4729	2.51e-06	5:77653801:77793801	859.639	18563	0.0463093
5	Chr5:77725207	77725207	C	T	0.0919421	-69.1979	15.5131	8.17e-06	5:77655207:77795207	799.547	18563	0.0430721
5	Chr5:77730451	77730451	C	T	0.0733471	-83.1395	16.8531	8.09e-07	5:77660451:77800451	939.604	18563	0.0506171
5	Chr5:77731156	77731156	T	C	0.0702479	-84.5521	17.3644	1.12e-06	5:77661156:77801156	933.855	18563	0.0503074
5	Chr5:77731219	77731219	A	G	0.0981405	-69.2514	14.9946	3.87e-06	5:77661219:77801219	848.935	18563	0.0457327
5	Chr5:77731769	77731769	C	T	0.0681818	-83.2401	17.5437	2.09e-06	5:77661769:77801769	880.43	18563	0.0474294
5	Chr5:77732912	77732912	G	T	0.0702479	-82.9172	17.3643	1.8e-06	5:77662912:77802912	898.09	18563	0.0483807
5	Chr5:77733133	77733133	C	T	0.0640496	-84.7964	18.622	5.27e-06	5:77663133:77803133	862.093	18563	0.0464415
5	Chr5:77733348	77733348	A	T	0.0743802	-84.2401	16.7523	4.94e-07	5:77663348:77803348	977.142	18563	0.0526393
5	Chr5:77739437	77739437	A	G	0.089876	-71.0599	15.516	4.65e-06	5:77669437:77809437	826.083	18563	0.0445016
5	Chr5:77741773	77741773	A	G	0.0867769	-71.9432	15.7372	4.84e-06	5:77671773:77811773	820.334	18563	0.0441919
5	Chr5:77749465	77749465	T	TCAAA	0.0867769	-71.9432	15.7372	4.84e-06	5:77679465:77819465	820.334	18563	0.0441919
5	Chr5:77750265	77750265	T	C	0.0869565	-71.6854	15.737	5.23e-06	5:77680265:77820265	815.99	18563	0.0439579
5	Chr5:77751794	77751794	T	G	0.071281	-84.0811	17.2534	1.1e-06	5:77681794:77821794	936.019	18563	0.050424
5	Chr5:77754008	77754008	G	A	0.0878099	-73.0204	15.6549	3.1e-06	5:77684008:77824008	854.176	18563	0.046015
5	Chr5:77757746	77757746	T	C	0.0878099	-73.0204	15.6549	3.1e-06	5:77687746:77827746	854.176	18563	0.046015
5	Chr5:77761835	77761835	A	G	0.0702479	-82.9172	17.3643	1.8e-06	5:77691835:77831835	898.09	18563	0.0483807
5	Chr5:77762297	77762297	T	C	0.0940083	-68.2743	15.2853	7.94e-06	5:77692297:77832297	794.026	18563	0.0427747
5	Chr5:77764809	77764809	T	C	0.089876	-69.1817	15.5324	8.43e-06	5:77694809:77834809	782.991	18563	0.0421803
5	Chr5:77768461	77768461	A	G	0.088843	-69.8179	15.596	7.58e-06	5:77698461:77838461	789.187	18563	0.042514
5	Chr5:77768802	77768802	C	CA	0.089876	-69.1817	15.5324	8.43e-06	5:77698802:77838802	782.991	18563	0.0421803
5	Chr5:77770306	77770306	G	A	0.0702479	-82.9172	17.3643	1.8e-06	5:77700306:77840306	898.09	18563	0.0483807
5	Chr5:77770711	77770711	A	G	0.071281	-81.4029	17.2491	2.37e-06	5:77700711:77840711	877.34	18563	0.0472629
5	Chr5:77776785	77776785	A	G	0.0754132	-81.5627	16.8654	1.32e-06	5:77706785:77846785	927.701	18563	0.0499759
5	Chr5:77777834	77777834	A	C	0.071281	-84.0811	17.2534	1.1e-06	5:77707834:77847834	936.019	18563	0.050424
5	Chr5:77779571	77779571	T	A	0.0702479	-82.9172	17.3643	1.8e-06	5:77709571:77849571	898.09	18563	0.0483807
5	Chr5:77781979	77781979	A	G	0.0795455	-75.1158	16.5794	5.88e-06	5:77711979:77851979	826.248	18563	0.0445105
5	Chr5:77784737	77784737	G	GTGAGA	0.0702479	-82.9172	17.3643	1.8e-06	5:77714737:77854737	898.09	18563	0.0483807
5	Chr5:77794994	77794994	T	C	0.0702479	-82.9172	17.3643	1.8e-06	5:77724994:77864994	898.09	18563	0.0483807
5	Chr5:77796328	77796328	T	G	0.072314	-82.5761	17.141	1.45e-06	5:77726328:77866328	914.876	18563	0.049285
5	Chr5:77799722	77799722	T	C	0.071281	-81.4029	17.2491	2.37e-06	5:77729722:77869722	877.34	18563	0.0472629
5	Chr5:77802334	77802334	C	T	0.0702479	-82.9172	17.3643	1.8e-06	5:77732334:77872334	898.09	18563	0.0483807
5	Chr5:77802439	77802439	A	G	0.0702479	-82.9172	17.3643	1.8e-06	5:77732439:77872439	898.09	18563	0.0483807
5	Chr5:77805698	77805698	C	T	0.0702479	-82.9172	17.3643	1.8e-06	5:77735698:77875698	898.09	18563	0.0483807
5	Chr5:77808518	77808518	T	C	0.0764463	-78.4534	16.5864	2.25e-06	5:77738518:77878518	869.105	18563	0.0468193
9	Chr9:75849880	75849880	A	T	0.0909091	-75.8609	15.9144	1.87e-06	9:75779880:75919880	951.219	18563	0.0512428
9	Chr9:75851435	75851435	C	T	0.0909091	-75.8609	15.9144	1.87e-06	9:75781435:75921435	951.219	18563	0.0512428
9	Chr9:75859379	75859379	G	GCCACTGTTT	0.0836777	-80.5507	16.4305	9.46e-07	9:75789379:75929379	995.008	18563	0.0536018
9	Chr9:75865317	75865317	C	T	0.0867769	-71.8022	16.2255	9.63e-06	9:75795317:75935317	817.121	18563	0.0440189
9	Chr9:75865365	75865365	G	A	0.0857438	-73.9403	16.294	5.68e-06	9:75795365:75935365	857.162	18563	0.0461759
9	Chr9:75865813	75865813	C	T	0.0878099	-72.9973	16.1516	6.2e-06	9:75795813:75935813	853.635	18563	0.0459859
9	Chr9:75867250	75867250	G	A	0.0909091	-70.6099	15.9199	9.19e-06	9:75797250:75937250	824.092	18563	0.0443944
9	Chr9:75873388	75873388	A	G	0.0878099	-72.9973	16.1516	6.2e-06	9:75803388:75943388	853.635	18563	0.0459859
9	Chr9:75873693	75873693	C	A	0.0878099	-72.9973	16.1516	6.2e-06	9:75803693:75943693	853.635	18563	0.0459859
9	Chr9:75873795	75873795	G	A	0.0878099	-72.9973	16.1516	6.2e-06	9:75803795:75943795	853.635	18563	0.0459859
9	Chr9:75873909	75873909	T	C	0.0878099	-72.9973	16.1516	6.2e-06	9:75803909:75943909	853.635	18563	0.0459859
9	Chr9:75874402	75874402	A	C	0.0878099	-72.9973	16.1516	6.2e-06	9:75804402:75944402	853.635	18563	0.0459859
9	Chr9:75874652	75874652	A	G	0.0878099	-72.9973	16.1516	6.2e-06	9:75804652:75944652	853.635	18563	0.0459859
9	Chr9:75874958	75874958	A	G	0.0878099	-72.9973	16.1516	6.2e-06	9:75804958:75944958	853.635	18563	0.0459859
9	Chr9:75875927	75875927	A	G	0.0878099	-72.9973	16.1516	6.2e-06	9:75805927:75945927	853.635	18563	0.0459859
9	Chr9:75876492	75876492	C	T	0.0878099	-72.9973	16.1516	6.2e-06	9:75806492:75946492	853.635	18563	0.0459859
9	Chr9:75876547	75876547	C	G	0.0878099	-72.9973	16.1516	6.2e-06	9:75806547:75946547	853.635	18563	0.0459859
9	Chr9:75876549	75876549	G	T	0.0878099	-72.9973	16.1516	6.2e-06	9:75806549:75946549	853.635	18563	0.0459859
16	Chr16:72919686	72919686	A	G	0.0754132	76.4328	16.9423	6.44e-06	16:72849686:72989686	814.675	18563	0.0438871
18	Chr18:29482269	29482269	GCAAAAGA	GGA	0.0686071	84.2458	18.2532	3.92e-06	18:29412269:29552269	907.044	18563	0.0488631
19	Chr19:48638010	48638010	T	C	0.469008	40.0628	8.95662	7.71e-06	19:48568010:48708010	799.431	18563	0.0430659
19	Chr19:48638012	48638012	G	A	0.469008	40.0628	8.95662	7.71e-06	19:48568012:48708012	799.431	18563	0.0430659
19	Chr19:63425017	63425017	C	A	0.0919421	65.4226	14.4377	5.86e-06	19:63355017:63495017	714.683	18563	0.0385005
21	Chr21:20053782	20053782	T	G	0.292355	45.0008	9.84783	4.89e-06	21:19983782:20123782	837.908	18563	0.0451387
21	Chr21:20059199	20059199	T	G	0.294421	43.701	9.7774	7.84e-06	21:19989199:20129199	793.464	18563	0.0427444
29	Chr29:16208285	16208285	A	G	0.277893	-45.9237	10.1724	6.35e-06	29:16138285:16278285	846.414	18563	0.0455969
29	Chr29:16208286	16208286	T	G	0.277893	-45.9237	10.1724	6.35e-06	29:16138286:16278286	846.414	18563	0.0455969
29	Chr29:16208334	16208334	T	C	0.277893	-45.9237	10.1724	6.35e-06	29:16138334:16278334	846.414	18563	0.0455969
29	Chr29:16208341	16208341	T	C	0.277893	-45.9237	10.1724	6.35e-06	29:16138341:16278341	846.414	18563	0.0455969
29	Chr29:16208349	16208349	G	A	0.277893	-45.9237	10.1724	6.35e-06	29:16138349:16278349	846.414	18563	0.0455969
29	Chr29:16217313	16217313	C	A	0.275826	-44.9746	10.1769	9.9e-06	29:16147313:16287313	808.058	18563	0.0435306
29	Chr29:16218665	16218665	T	C	0.275826	-44.9746	10.1769	9.9e-06	29:16148665:16288665	808.058	18563	0.0435306
29	Chr29:16219460	16219460	A	T	0.278926	-45.5295	10.185	7.81e-06	29:16149460:16289460	833.844	18563	0.0449197
29	Chr29:16219910	16219910	G	T	0.275826	-44.9746	10.1769	9.9e-06	29:16149910:16289910	808.058	18563	0.0435306
29	Chr29:45605535	45605535	C	T	0.113636	-70.7307	15.3813	4.26e-06	29:45535535:45675535	1007.8	18563	0.0542908
29	Chr29:45624908	45624908	T	C	0.475207	-43.8927	9.15114	1.62e-06	29:45554908:45694908	960.916	18563	0.0517652
29	Chr29:45636398	45636398	A	G	0.463843	-42.3395	9.2598	4.82e-06	29:45566398:45706398	891.63	18563	0.0480327
29	Chr29:45651822	45651822	A	G	0.470041	-41.9538	9.08141	3.84e-06	29:45581822:45721822	876.901	18563	0.0472393
29	Chr29:45651837	45651837	A	G	0.466942	-41.2623	9.11317	5.96e-06	29:45581837:45721837	847.567	18563	0.045659
29	Chr29:45651877	45651877	T	A	0.471074	-40.4583	9.0744	8.25e-06	29:45581877:45721877	815.698	18563	0.0439422
29	Chr29:45651878	45651878	T	A	0.466942	-41.2623	9.11317	5.96e-06	29:45581878:45721878	847.567	18563	0.045659
29	Chr29:45652531	45652531	A	G	0.466942	-41.2623	9.11317	5.96e-06	29:45582531:45722531	847.567	18563	0.045659
29	Chr29:45652777	45652777	T	TA	0.447314	-42.9659	9.19528	2.97e-06	29:45582777:45722777	912.786	18563	0.0491724
29	Chr29:45653087	45653087	A	G	0.471074	-40.4583	9.0744	8.25e-06	29:45583087:45723087	815.698	18563	0.0439422
29	Chr29:45665503	45665503	T	C	0.430785	-42.1704	9.28045	5.52e-06	29:45595503:45735503	872.132	18563	0.0469824
29	Chr29:45943179	45943179	C	A	0.127066	-63.9774	14.3823	8.65e-06	29:45873179:46013179	908.017	18563	0.0489155
29	Chr29:46286573	46286573	A	G	0.179752	-53.1144	11.853	7.43e-06	29:46216573:46356573	831.904	18563	0.0448153
29	Chr29:46292996	46292996	G	A	0.179752	-53.1144	11.853	7.43e-06	29:46222996:46362996	831.904	18563	0.0448153

## Sheet: D-glucose
A summary of SNPs significantly associated with D-glucose
Chromosome	Significant SNP	Position (bp)	Alternative allele	Reference allele	Freq	Allele substitution effect	se	P-value	140-kbp region	VSNP	VP	VSNP/VP (%)
1	Chr1:4292458	4292458	A	G	0.38278	112.136	24.5481	4.92e-06	1:4222458:4362458	5941.68	138207	0.0429911
1	Chr1:4292579	4292579	T	C	0.38278	112.136	24.5481	4.92e-06	1:4222579:4362579	5941.68	138207	0.0429911
1	Chr1:4292743	4292743	C	G	0.38278	112.136	24.5481	4.92e-06	1:4222743:4362743	5941.68	138207	0.0429911
1	Chr1:4293047	4293047	A	C	0.391079	110.745	24.5214	6.29e-06	1:4223047:4363047	5841.22	138207	0.0422642
1	Chr1:4293589	4293589	G	A	0.384855	113.67	24.7722	4.46e-06	1:4223589:4363589	6117.82	138207	0.0442655
2	Chr2:106404214	106404214	G	C	0.13278	164.301	36.1556	5.51e-06	2:106334214:106474214	6216.88	138207	0.0449823
2	Chr2:106413997	106413997	A	G	0.0778008	200.521	44.4586	6.47e-06	2:106343997:106483997	5769.77	138207	0.0417472
2	Chr2:106415119	106415119	G	A	0.0860996	195.017	42.8711	5.39e-06	2:106345119:106485119	5985.15	138207	0.0433056
6	Chr6:42692356	42692356	C	T	0.0560166	234.227	51.1048	4.58e-06	6:42622356:42762356	5802.1	138207	0.0419811
8	Chr8:44625091	44625091	T	C	0.455394	108.983	24.2937	7.25e-06	8:44555091:44695091	5891.38	138207	0.0426272
9	Chr9:99704006	99704006	T	C	0.113071	181.12	38.7308	2.92e-06	9:99634006:99774006	6579.65	138207	0.0476071
9	Chr9:99705102	99705102	T	C	0.113071	181.12	38.7308	2.92e-06	9:99635102:99775102	6579.65	138207	0.0476071
9	Chr9:99705156	99705156	T	TA	0.112033	179.641	38.8432	3.75e-06	9:99635156:99775156	6420.72	138207	0.0464572
9	Chr9:99707984	99707984	A	G	0.112033	179.641	38.8432	3.75e-06	9:99637984:99777984	6420.72	138207	0.0464572
9	Chr9:99708279	99708279	C	T	0.112033	179.641	38.8432	3.75e-06	9:99638279:99778279	6420.72	138207	0.0464572
9	Chr9:103430222	103430222	C	A	0.0912863	189.018	41.2743	4.66e-06	9:103360222:103500222	5927.47	138207	0.0428882
10	Chr10:28468288	28468288	TA	T	0.0881743	195.836	42.1388	3.36e-06	10:28398288:28538288	6166.93	138207	0.0446209
10	Chr10:28468289	28468289	CTAAGTAATACTAATAATAATAAT	C	0.0881743	195.836	42.1388	3.36e-06	10:28398289:28538289	6166.93	138207	0.0446209
10	Chr10:57276577	57276577	G	A	0.341286	-117.398	25.6224	4.61e-06	10:57206577:57346577	6196.79	138207	0.0448369
10	Chr10:57276706	57276706	T	A	0.343361	-120.148	25.6599	2.84e-06	10:57206706:57346706	6509.4	138207	0.0470988
10	Chr10:57296452	57296452	C	T	0.380705	-109.239	24.6516	9.37e-06	10:57226452:57366452	5626.93	138207	0.0407137
10	Chr10:57297445	57297445	C	T	0.380705	-109.009	24.6317	9.62e-06	10:57227445:57367445	5603.26	138207	0.0405425
12	Chr12:76013980	76013980	C	G	0.0943983	197.942	43.76	6.09e-06	12:75943980:76083980	6698.96	138207	0.0484704
13	Chr13:24606192	24606192	G	C	0.0809129	195.591	44.0036	8.79e-06	13:24536192:24676192	5689.87	138207	0.0411691
13	Chr13:24613721	24613721	A	C	0.0695021	218.811	46.725	2.83e-06	13:24543721:24683721	6192.72	138207	0.0448075
13	Chr13:24613750	24613750	C	G	0.0684647	220.769	46.96	2.59e-06	13:24543750:24683750	6216.88	138207	0.0449823
13	Chr13:24613833	24613833	T	C	0.0695021	218.811	46.725	2.83e-06	13:24543833:24683833	6192.72	138207	0.0448075
13	Chr13:24613859	24613859	T	TG	0.0695021	218.811	46.725	2.83e-06	13:24543859:24683859	6192.72	138207	0.0448075
13	Chr13:24614884	24614884	G	A	0.0695021	218.811	46.725	2.83e-06	13:24544884:24684884	6192.72	138207	0.0448075
13	Chr13:24615852	24615852	A	G	0.0684647	219.882	46.9742	2.86e-06	13:24545852:24685852	6167.02	138207	0.0446215
13	Chr13:24616314	24616314	T	G	0.0684647	219.882	46.9742	2.86e-06	13:24546314:24686314	6167.02	138207	0.0446215
13	Chr13:24618016	24618016	G	T	0.0695021	218.811	46.725	2.83e-06	13:24548016:24688016	6192.72	138207	0.0448075
13	Chr13:24618195	24618195	G	T	0.0695021	218.811	46.725	2.83e-06	13:24548195:24688195	6192.72	138207	0.0448075
13	Chr13:24618265	24618265	G	A	0.0695021	218.811	46.725	2.83e-06	13:24548265:24688265	6192.72	138207	0.0448075
13	Chr13:24618763	24618763	A	G	0.0684647	219.882	46.9742	2.86e-06	13:24548763:24688763	6167.02	138207	0.0446215
13	Chr13:24618918	24618918	T	C	0.0684647	219.882	46.9742	2.86e-06	13:24548918:24688918	6167.02	138207	0.0446215
13	Chr13:24619560	24619560	C	A	0.0695021	218.811	46.725	2.83e-06	13:24549560:24689560	6192.72	138207	0.0448075
13	Chr13:24620765	24620765	T	A	0.06639	228.606	47.5523	1.53e-06	13:24550765:24690765	6478.48	138207	0.0468751
13	Chr13:24621831	24621831	T	C	0.0674274	224.243	47.241	2.07e-06	13:24551831:24691831	6323.93	138207	0.0457568
13	Chr13:24621933	24621933	G	C	0.0674274	224.243	47.241	2.07e-06	13:24551933:24691933	6323.93	138207	0.0457568
13	Chr13:24622409	24622409	T	C	0.0653527	234.714	47.8596	9.38e-07	13:24552409:24692409	6730.07	138207	0.0486955
13	Chr13:24622522	24622522	A	AC	0.0684647	219.882	46.9742	2.86e-06	13:24552522:24692522	6167.02	138207	0.0446215
13	Chr13:24622527	24622527	T	TCTTG	0.0684647	219.882	46.9742	2.86e-06	13:24552527:24692527	6167.02	138207	0.0446215
13	Chr13:24623527	24623527	ATGAC	TTGAC	0.0684647	213.359	46.9627	5.54e-06	13:24553527:24693527	5806.55	138207	0.0420133
13	Chr13:24627540	24627540	A	AG	0.0684647	213.359	46.9627	5.54e-06	13:24557540:24697540	5806.55	138207	0.0420133
13	Chr13:24627980	24627980	A	G	0.0684647	213.359	46.9627	5.54e-06	13:24557980:24697980	5806.55	138207	0.0420133
13	Chr13:24629549	24629549	A	T	0.0695021	212.364	46.7143	5.47e-06	13:24559549:24699549	5833.18	138207	0.042206
13	Chr13:24631347	24631347	A	G	0.0684647	213.359	46.9627	5.54e-06	13:24561347:24701347	5806.55	138207	0.0420133
13	Chr13:24631950	24631950	C	T	0.0686071	213.623	46.9726	5.42e-06	13:24561950:24701950	5832.14	138207	0.0421985
13	Chr13:24631984	24631984	G	T	0.0684647	213.359	46.9627	5.54e-06	13:24561984:24701984	5806.55	138207	0.0420133
13	Chr13:24632023	24632023	G	A	0.0684647	213.359	46.9627	5.54e-06	13:24562023:24702023	5806.55	138207	0.0420133
13	Chr13:24632033	24632033	C	A	0.0684647	213.359	46.9627	5.54e-06	13:24562033:24702033	5806.55	138207	0.0420133
13	Chr13:24632132	24632132	T	C	0.0912863	194.283	41.9673	3.67e-06	13:24562132:24702132	6262.28	138207	0.0453108
13	Chr13:24632143	24632143	G	A	0.0695021	209.185	46.7024	7.5e-06	13:24562143:24702143	5659.84	138207	0.0409519
13	Chr13:24632169	24632169	CTG	C	0.0695021	209.185	46.7024	7.5e-06	13:24562169:24702169	5659.84	138207	0.0409519
13	Chr13:24632311	24632311	T	G	0.0684647	213.359	46.9627	5.54e-06	13:24562311:24702311	5806.55	138207	0.0420133
13	Chr13:24633296	24633296	T	C	0.0684647	213.359	46.9627	5.54e-06	13:24563296:24703296	5806.55	138207	0.0420133
13	Chr13:24639167	24639167	G	A	0.0674274	217.525	47.2681	4.19e-06	13:24569167:24709167	5950.69	138207	0.0430563
13	Chr13:24639415	24639415	T	C	0.0674274	217.525	47.2681	4.19e-06	13:24569415:24709415	5950.69	138207	0.0430563
13	Chr13:24641231	24641231	A	G	0.060166	227.596	50.2963	6.04e-06	13:24571231:24711231	5858.16	138207	0.0423868
13	Chr13:24661124	24661124	C	A	0.090249	190.234	43.0038	9.7e-06	13:24591124:24731124	5942.53	138207	0.0429972
13	Chr13:24664440	24664440	A	G	0.0850622	194.581	43.8302	9.02e-06	13:24594440:24734440	5893.31	138207	0.0426411
13	Chr13:24664756	24664756	G	A	0.0850622	194.581	43.8302	9.02e-06	13:24594756:24734756	5893.31	138207	0.0426411
13	Chr13:24665187	24665187	C	T	0.0850622	194.581	43.8302	9.02e-06	13:24595187:24735187	5893.31	138207	0.0426411
13	Chr13:24669309	24669309	T	C	0.0746888	210.653	45.5772	3.8e-06	13:24599309:24739309	6133.5	138207	0.044379
13	Chr13:24687190	24687190	C	A	0.093361	196.188	42.4895	3.89e-06	13:24617190:24757190	6515.91	138207	0.0471459
13	Chr13:24692995	24692995	T	G	0.0881743	202.528	43.3332	2.96e-06	13:24622995:24762995	6595.6	138207	0.0477225
13	Chr13:24693748	24693748	G	C	0.0892116	202.029	43.1647	2.86e-06	13:24623748:24763748	6632.79	138207	0.0479916
14	Chr14:21245792	21245792	A	G	0.0539419	243.168	54.28	7.47e-06	14:21175792:21315792	6035.13	138207	0.0436673
14	Chr14:25875750	25875750	A	G	0.0695021	-226.214	47.0291	1.51e-06	14:25805750:25945750	6618.85	138207	0.0478907
15	Chr15:79828655	79828655	T	C	0.45332	-110.757	24.4925	6.12e-06	15:79758655:79898655	6080.1	138207	0.0439926
15	Chr15:79829467	79829467	A	AC	0.46888	-107.322	24.1297	8.68e-06	15:79759467:79899467	5736.7	138207	0.0415079
15	Chr15:79830439	79830439	C	T	0.455394	-108.175	24.3181	8.65e-06	15:79760439:79900439	5804.35	138207	0.0419974
15	Chr15:79847859	79847859	T	G	0.404564	127.584	25.6891	6.82e-07	15:79777859:79917859	7842.32	138207	0.0567432
16	Chr16:48871210	48871210	A	G	0.135892	169.292	35.0105	1.33e-06	16:48801210:48941210	6730.77	138207	0.0487006
16	Chr16:48871256	48871256	A	G	0.134855	174.037	35.0733	6.97e-07	16:48801256:48941256	7067.55	138207	0.0511374
16	Chr16:48871263	48871263	T	C	0.134855	174.037	35.0733	6.97e-07	16:48801263:48941263	7067.55	138207	0.0511374
17	Chr17:15334730	15334730	A	C	0.3361	-123.501	26.9144	4.46e-06	17:15264730:15404730	6806.79	138207	0.0492506
17	Chr17:15340983	15340983	A	G	0.34751	-118.269	26.7376	9.72e-06	17:15270983:15410983	6343.27	138207	0.0458968
17	Chr17:15343887	15343887	A	C	0.34751	-118.269	26.7376	9.72e-06	17:15273887:15413887	6343.27	138207	0.0458968
17	Chr17:15345269	15345269	A	G	0.34751	-118.269	26.7376	9.72e-06	17:15275269:15415269	6343.27	138207	0.0458968
17	Chr17:15347321	15347321	G	T	0.34751	-118.269	26.7376	9.72e-06	17:15277321:15417321	6343.27	138207	0.0458968
17	Chr17:15352142	15352142	T	C	0.34751	-118.269	26.7376	9.72e-06	17:15282142:15422142	6343.27	138207	0.0458968
17	Chr17:15356116	15356116	G	C	0.34751	-118.269	26.7376	9.72e-06	17:15286116:15426116	6343.27	138207	0.0458968
17	Chr17:15356280	15356280	A	G	0.34751	-118.269	26.7376	9.72e-06	17:15286280:15426280	6343.27	138207	0.0458968
17	Chr17:15357154	15357154	C	A	0.34751	-118.269	26.7376	9.72e-06	17:15287154:15427154	6343.27	138207	0.0458968
17	Chr17:15357274	15357274	T	C	0.34751	-118.269	26.7376	9.72e-06	17:15287274:15427274	6343.27	138207	0.0458968
17	Chr17:15357548	15357548	A	C	0.34751	-118.269	26.7376	9.72e-06	17:15287548:15427548	6343.27	138207	0.0458968
17	Chr17:15357648	15357648	A	G	0.34751	-118.269	26.7376	9.72e-06	17:15287648:15427648	6343.27	138207	0.0458968
17	Chr17:15360444	15360444	T	C	0.34751	-118.269	26.7376	9.72e-06	17:15290444:15430444	6343.27	138207	0.0458968
17	Chr17:15361162	15361162	C	T	0.34751	-118.269	26.7376	9.72e-06	17:15291162:15431162	6343.27	138207	0.0458968
17	Chr17:15363134	15363134	A	G	0.106846	164.663	36.5196	6.52e-06	17:15293134:15433134	5174.96	138207	0.0374435
17	Chr17:15363935	15363935	G	A	0.106846	164.663	36.5196	6.52e-06	17:15293935:15433935	5174.96	138207	0.0374435
17	Chr17:15363982	15363982	G	C	0.106846	164.663	36.5196	6.52e-06	17:15293982:15433982	5174.96	138207	0.0374435
17	Chr17:15364288	15364288	G	T	0.106846	164.663	36.5196	6.52e-06	17:15294288:15434288	5174.96	138207	0.0374435
17	Chr17:15364386	15364386	T	A	0.106846	164.663	36.5196	6.52e-06	17:15294386:15434386	5174.96	138207	0.0374435
17	Chr17:15365122	15365122	A	T	0.106846	164.663	36.5196	6.52e-06	17:15295122:15435122	5174.96	138207	0.0374435
17	Chr17:15365168	15365168	C	T	0.106846	164.663	36.5196	6.52e-06	17:15295168:15435168	5174.96	138207	0.0374435
17	Chr17:15365937	15365937	G	C	0.106846	164.663	36.5196	6.52e-06	17:15295937:15435937	5174.96	138207	0.0374435
17	Chr17:15366185	15366185	A	T	0.105809	165.909	36.6417	5.96e-06	17:15296185:15436185	5208.62	138207	0.037687
17	Chr17:15366272	15366272	A	C	0.106846	164.663	36.5196	6.52e-06	17:15296272:15436272	5174.96	138207	0.0374435
17	Chr17:15366579	15366579	A	G	0.106846	164.663	36.5196	6.52e-06	17:15296579:15436579	5174.96	138207	0.0374435
17	Chr17:15366638	15366638	T	C	0.106846	164.663	36.5196	6.52e-06	17:15296638:15436638	5174.96	138207	0.0374435
17	Chr17:15369472	15369472	A	G	0.106846	164.663	36.5196	6.52e-06	17:15299472:15439472	5174.96	138207	0.0374435
17	Chr17:15370892	15370892	A	G	0.106846	164.663	36.5196	6.52e-06	17:15300892:15440892	5174.96	138207	0.0374435
17	Chr17:15371027	15371027	A	G	0.106846	164.663	36.5196	6.52e-06	17:15301027:15441027	5174.96	138207	0.0374435
17	Chr17:15371058	15371058	T	C	0.106846	164.663	36.5196	6.52e-06	17:15301058:15441058	5174.96	138207	0.0374435
17	Chr17:15371289	15371289	G	T	0.106846	164.663	36.5196	6.52e-06	17:15301289:15441289	5174.96	138207	0.0374435
17	Chr17:15371720	15371720	C	T	0.106846	164.663	36.5196	6.52e-06	17:15301720:15441720	5174.96	138207	0.0374435
17	Chr17:15372223	15372223	T	C	0.106846	164.663	36.5196	6.52e-06	17:15302223:15442223	5174.96	138207	0.0374435
17	Chr17:15372897	15372897	T	C	0.105809	164.465	36.9635	8.61e-06	17:15302897:15442897	5118.35	138207	0.0370339
17	Chr17:15373056	15373056	T	A	0.106846	164.663	36.5196	6.52e-06	17:15303056:15443056	5174.96	138207	0.0374435
17	Chr17:15373375	15373375	T	C	0.106846	164.663	36.5196	6.52e-06	17:15303375:15443375	5174.96	138207	0.0374435
17	Chr17:15373423	15373423	A	G	0.106846	164.663	36.5196	6.52e-06	17:15303423:15443423	5174.96	138207	0.0374435
17	Chr17:15373436	15373436	G	A	0.106846	164.663	36.5196	6.52e-06	17:15303436:15443436	5174.96	138207	0.0374435
17	Chr17:15373440	15373440	T	C	0.106846	164.663	36.5196	6.52e-06	17:15303440:15443440	5174.96	138207	0.0374435
17	Chr17:15373463	15373463	T	C	0.0508299	257.616	53.2257	1.3e-06	17:15303463:15443463	6403.82	138207	0.0463349
17	Chr17:15373650	15373650	G	C	0.106846	164.663	36.5196	6.52e-06	17:15303650:15443650	5174.96	138207	0.0374435
17	Chr17:15380685	15380685	C	T	0.346473	-119.515	26.7118	7.67e-06	17:15310685:15450685	6468.56	138207	0.0468034
17	Chr17:15381304	15381304	T	C	0.346473	-119.515	26.7118	7.67e-06	17:15311304:15451304	6468.56	138207	0.0468034
24	Chr24:14391281	14391281	C	T	0.134855	160.189	35.4744	6.31e-06	24:14321281:14461281	5987.58	138207	0.0433232
24	Chr24:14401680	14401680	T	C	0.115145	176.113	38.7295	5.43e-06	24:14331680:14471680	6320.19	138207	0.0457298
24	Chr24:14401683	14401683	C	T	0.112033	178.716	39.0126	4.63e-06	24:14331683:14471683	6354.77	138207	0.04598
24	Chr24:14404896	14404896	C	T	0.116183	171.233	38.6075	9.2e-06	24:14334896:14474896	6021.57	138207	0.0435692
24	Chr24:14411377	14411377	T	C	0.116183	171.233	38.6075	9.2e-06	24:14341377:14481377	6021.57	138207	0.0435692
24	Chr24:14413340	14413340	A	G	0.116183	171.233	38.6075	9.2e-06	24:14343340:14483340	6021.57	138207	0.0435692
24	Chr24:14426216	14426216	G	A	0.113071	173.733	38.8862	7.91e-06	24:14356216:14496216	6053.89	138207	0.043803
24	Chr24:14429058	14429058	A	G	0.116183	171.233	38.6075	9.2e-06	24:14359058:14499058	6021.57	138207	0.0435692
25	Chr25:14980687	14980687	C	T	0.107884	172.574	38.4483	7.17e-06	25:14910687:15050687	5732.7	138207	0.041479
25	Chr25:14983276	14983276	G	T	0.106846	173.102	38.5621	7.16e-06	25:14913276:15053276	5718.98	138207	0.0413798
27	Chr27:40391585	40391585	T	C	0.322614	-114.381	25.4603	7.04e-06	27:40321585:40461585	5718.17	138207	0.0413739
27	Chr27:40405648	40405648	T	C	0.399378	-120.016	25.2875	2.07e-06	27:40335648:40475648	6910.25	138207	0.0499992
27	Chr27:40406464	40406464	G	T	0.391079	-121.744	25.3255	1.53e-06	27:40336464:40476464	7059.12	138207	0.0510763
27	Chr27:40406893	40406893	AAAA	TAAA	0.399378	-118.915	25.5999	3.4e-06	27:40336893:40476893	6784.04	138207	0.049086

## Sheet: glycine
A summary of SNPs significantly associated with glycine
Chromosome	Significant SNP	Position (bp)	Alternative allele	Reference allele	Freq	Allele substitution effect	se	P-value	140-kbp region	VSNP	VP	VSNP/VP (%)
1	Chr1:147362747	147362747	*	C	0.0873181	-57.9183	13.0283	8.76e-06	1:147292747:147432747	534.669	13125.7	0.0407345
4	Chr4:13990486	13990486	G	A	0.10499	-54.1851	12.0905	7.41e-06	4:13920486:14060486	551.78	13125.7	0.0420381
8	Chr8:8518882	8518882	T	A	0.0966736	-55.097	12.2816	7.25e-06	8:8448882:8588882	530.198	13125.7	0.0403939
10	Chr10:52025523	52025523	C	G	0.0821206	-62.5543	13.4996	3.59e-06	10:51955523:52095523	589.905	13125.7	0.0449427
10	Chr10:52119668	52119668	T	C	0.0654886	-68.8027	15.2084	6.07e-06	10:52049668:52189668	579.417	13125.7	0.0441437
10	Chr10:52119865	52119865	TTAAAT	ATAAAT	0.0654886	-67.8117	15.2084	8.24e-06	10:52049865:52189865	562.846	13125.7	0.0428812
10	Chr10:52121119	52121119	G	A	0.0654886	-67.8117	15.2084	8.24e-06	10:52051119:52191119	562.846	13125.7	0.0428812
15	Chr15:29342438	29342438	T	C	0.0790021	59.8556	13.5027	9.3e-06	15:29272438:29412438	521.359	13125.7	0.0397204
16	Chr16:24818681	24818681	A	G	0.109148	-54.3789	11.9394	5.25e-06	16:24748681:24888681	575.059	13125.7	0.0438116
21	Chr21:67999241	67999241	C	T	0.0530146	75.3247	16.9674	9.02e-06	21:67929241:68069241	569.697	13125.7	0.0434031
25	Chr25:30866161	30866161	T	A	0.268191	-37.4886	8.45492	9.25e-06	25:30796161:30936161	551.659	13125.7	0.0420288
25	Chr25:30866166	30866166	C	A	0.280665	-38.8853	8.34592	3.17e-06	25:30796166:30936166	610.549	13125.7	0.0465155
27	Chr27:28320327	28320327	C	T	0.0800416	-62.1183	14.0309	9.54e-06	27:28250327:28390327	568.268	13125.7	0.0432942
27	Chr27:28321150	28321150	A	G	0.0769231	-65.0838	14.2526	4.96e-06	27:28251150:28391150	601.548	13125.7	0.0458297
27	Chr27:28321880	28321880	T	C	0.0800416	-62.1183	14.0309	9.54e-06	27:28251880:28391880	568.268	13125.7	0.0432942
27	Chr27:28323082	28323082	G	A	0.0800416	-62.1183	14.0309	9.54e-06	27:28253082:28393082	568.268	13125.7	0.0432942
27	Chr27:28323142	28323142	T	C	0.0800416	-62.1183	14.0309	9.54e-06	27:28253142:28393142	568.268	13125.7	0.0432942
27	Chr27:28323246	28323246	C	T	0.0800416	-62.1183	14.0309	9.54e-06	27:28253246:28393246	568.268	13125.7	0.0432942
27	Chr27:28323282	28323282	T	C	0.0800416	-62.1183	14.0309	9.54e-06	27:28253282:28393282	568.268	13125.7	0.0432942

## Sheet: glycerol
A summary of SNPs significantly associated with glycerol
Chromosome	Significant SNP	Position (bp)	Alternative allele	Reference allele	Freq	Allele substitution effect	se	P-value	140-kbp region	VSNP	VP	VSNP/VP (%)
1	Chr1:80808625	80808625	T	C	0.114737	-278.926	61.5143	5.78e-06	1:80738625:80878625	15804.6	321820	0.04911
1	Chr1:80808802	80808802	G	C	0.114737	-278.926	61.5143	5.78e-06	1:80738802:80878802	15804.6	321820	0.04911
1	Chr1:80808881	80808881	G	A	0.114737	-278.926	61.5143	5.78e-06	1:80738881:80878881	15804.6	321820	0.04911
2	Chr2:22247202	22247202	G	T	0.204211	-227.879	49.4905	4.13e-06	2:22177202:22317202	16877.8	321820	0.0524448
4	Chr4:7977963	7977963	A	G	0.110526	-279.191	61.628	5.89e-06	4:7907963:8047963	15326.1	321820	0.047623
4	Chr4:7978858	7978858	T	C	0.110526	-279.191	61.628	5.89e-06	4:7908858:8048858	15326.1	321820	0.047623
4	Chr4:7982744	7982744	G	GTTTTTGTCATTAACA	0.110526	-279.191	61.628	5.89e-06	4:7912744:8052744	15326.1	321820	0.047623
4	Chr4:7982746	7982746	*	T	0.110526	-279.191	61.628	5.89e-06	4:7912746:8052746	15326.1	321820	0.047623
4	Chr4:7982747	7982747	*	T	0.110526	-279.191	61.628	5.89e-06	4:7912747:8052747	15326.1	321820	0.047623
4	Chr4:7982758	7982758	*	CAT	0.110526	-279.191	61.628	5.89e-06	4:7912758:8052758	15326.1	321820	0.047623
4	Chr4:7984122	7984122	A	C	0.110526	-279.191	61.628	5.89e-06	4:7914122:8054122	15326.1	321820	0.047623
4	Chr4:7989719	7989719	T	A	0.109474	-278.34	61.9124	6.93e-06	4:7919719:8059719	15105.6	321820	0.0469381
4	Chr4:105748133	105748133	T	C	0.0557895	-426.616	89.2823	1.77e-06	4:105678133:105818133	19174.6	321820	0.0595816
6	Chr6:14678910	14678910	AT	A	0.0810526	-297.613	67.0982	9.19e-06	6:14608910:14748910	13194.5	321820	0.0409994
6	Chr6:14681812	14681812	A	G	0.0610526	-362.797	78.0758	3.37e-06	6:14611812:14751812	15090.5	321820	0.046891
6	Chr6:28523290	28523290	C	G	0.218947	203.529	44.9111	5.85e-06	6:28453290:28593290	14167.8	321820	0.0440239
6	Chr6:28529325	28529325	C	A	0.216842	207.526	44.792	3.6e-06	6:28459325:28599325	14627.4	321820	0.0454521
6	Chr6:28530341	28530341	A	G	0.22	205.752	44.8749	4.54e-06	6:28460341:28600341	14529	321820	0.0451463
6	Chr6:28533924	28533924	C	T	0.22	200.158	44.9262	8.38e-06	6:28463924:28603924	13749.7	321820	0.0427248
7	Chr7:29325932	29325932	C	T	0.0831579	-300.51	66.6522	6.52e-06	7:29255932:29395932	13770.4	321820	0.042789
7	Chr7:29325945	29325945	G	A	0.0831579	-300.51	66.6522	6.52e-06	7:29255945:29395945	13770.4	321820	0.042789
7	Chr7:31807851	31807851	G	A	0.0505263	-406.099	89.3319	5.47e-06	7:31737851:31877851	15823.2	321820	0.0491678
7	Chr7:31816586	31816586	T	C	0.0484211	-423.252	90.9279	3.24e-06	7:31746586:31886586	16508.5	321820	0.0512972
7	Chr7:31816789	31816789	A	G	0.0547368	-381.512	86.1141	9.41e-06	7:31746789:31886789	15061.9	321820	0.0468021
7	Chr7:31816929	31816929	A	T	0.0547368	-381.512	86.1141	9.41e-06	7:31746929:31886929	15061.9	321820	0.0468021
7	Chr7:31817291	31817291	A	G	0.0526316	-411.503	90.1108	4.96e-06	7:31747291:31887291	16886.6	321820	0.052472
7	Chr7:31818105	31818105	T	C	0.0536842	-393.081	86.7555	5.87e-06	7:31748105:31888105	15699.2	321820	0.0487824
7	Chr7:31818782	31818782	A	G	0.0547368	-381.512	86.1141	9.41e-06	7:31748782:31888782	15061.9	321820	0.0468021
7	Chr7:31823546	31823546	TA	T	0.0484211	-423.252	90.9279	3.24e-06	7:31753546:31893546	16508.5	321820	0.0512972
7	Chr7:31823693	31823693	A	C	0.0536842	-393.081	86.7555	5.87e-06	7:31753693:31893693	15699.2	321820	0.0487824
7	Chr7:31825548	31825548	G	A	0.0536842	-393.081	86.7555	5.87e-06	7:31755548:31895548	15699.2	321820	0.0487824
7	Chr7:31826209	31826209	C	G	0.0505263	-440.833	91.7102	1.53e-06	7:31756209:31896209	18645.7	321820	0.0579382
7	Chr7:44764611	44764611	T	G	0.466316	-188.849	39.9847	2.32e-06	7:44694611:44834611	17751	321820	0.0551582
7	Chr7:44780519	44780519	C	T	0.463158	-181.523	40.0863	5.95e-06	7:44710519:44850519	16385.8	321820	0.0509161
7	Chr7:46153834	46153834	C	T	0.0778947	-327.183	73.5603	8.67e-06	7:46083834:46223834	15378	321820	0.0477844
7	Chr7:46161667	46161667	G	A	0.113684	-275.55	61.8028	8.25e-06	7:46091667:46231667	15301	321820	0.047545
7	Chr7:46167482	46167482	C	T	0.122105	-261.451	57.9603	6.46e-06	7:46097482:46237482	14655	321820	0.0455379
7	Chr7:46168304	46168304	G	A	0.122105	-261.451	57.9603	6.46e-06	7:46098304:46238304	14655	321820	0.0455379
7	Chr7:46169002	46169002	T	TA	0.122105	-261.451	57.9603	6.46e-06	7:46099002:46239002	14655	321820	0.0455379
7	Chr7:46169723	46169723	T	A	0.122105	-261.451	57.9603	6.46e-06	7:46099723:46239723	14655	321820	0.0455379
7	Chr7:46169897	46169897	GA	G	0.122105	-261.451	57.9603	6.46e-06	7:46099897:46239897	14655	321820	0.0455379
8	Chr8:45345894	45345894	G	C	0.0547368	-379.985	82.7742	4.42e-06	8:45275894:45415894	14941.5	321820	0.0464282
14	Chr14:63737208	63737208	T	C	0.0515789	-380.913	86.0453	9.56e-06	14:63667208:63807208	14195.6	321820	0.0441104
15	Chr15:4147037	4147037	A	T	0.0452632	-457.224	93.0358	8.9e-07	15:4077037:4217037	18068.3	321820	0.056144
15	Chr15:20932302	20932302	T	G	0.356842	-187.374	39.8704	2.61e-06	15:20862302:21002302	16115.4	321820	0.0500759
15	Chr15:20938745	20938745	G	T	0.351579	-190.226	40.0267	2.01e-06	15:20868745:21008745	16498.7	321820	0.0512668
15	Chr15:22582089	22582089	A	G	0.0726316	353.129	72.3936	1.07e-06	15:22512089:22652089	16798.7	321820	0.0521989
15	Chr15:22588277	22588277	C	A	0.0715789	351.434	72.7785	1.37e-06	15:22518277:22658277	16415.3	321820	0.0510075
15	Chr15:22589790	22589790	C	CATT	0.0715789	355.595	72.9397	1.09e-06	15:22519790:22659790	16806.3	321820	0.0522225
15	Chr15:22595259	22595259	G	C	0.0715789	351.434	72.7785	1.37e-06	15:22525259:22665259	16415.3	321820	0.0510075
15	Chr15:22600807	22600807	C	T	0.0715789	355.595	72.9397	1.09e-06	15:22530807:22670807	16806.3	321820	0.0522225
15	Chr15:22601065	22601065	A	G	0.0715789	355.595	72.9397	1.09e-06	15:22531065:22671065	16806.3	321820	0.0522225
15	Chr15:22605626	22605626	C	T	0.0705263	353.881	73.3314	1.39e-06	15:22535626:22675626	16418.5	321820	0.0510175
15	Chr15:22605928	22605928	A	T	0.0705263	353.881	73.3314	1.39e-06	15:22535928:22675928	16418.5	321820	0.0510175
15	Chr15:22606293	22606293	GT	G	0.0705263	353.881	73.3314	1.39e-06	15:22536293:22676293	16418.5	321820	0.0510175
15	Chr15:22607541	22607541	AT	A	0.0705263	353.881	73.3314	1.39e-06	15:22537541:22677541	16418.5	321820	0.0510175
15	Chr15:22607543	22607543	A	C	0.0705263	353.881	73.3314	1.39e-06	15:22537543:22677543	16418.5	321820	0.0510175
15	Chr15:22611660	22611660	T	C	0.0705263	353.881	73.3314	1.39e-06	15:22541660:22681660	16418.5	321820	0.0510175
15	Chr15:22618867	22618867	A	T	0.0705263	353.881	73.3314	1.39e-06	15:22548867:22688867	16418.5	321820	0.0510175
15	Chr15:22627109	22627109	A	T	0.0736842	320.178	72.0969	8.96e-06	15:22557109:22697109	13994.1	321820	0.0434843
15	Chr15:22628401	22628401	C	T	0.0726316	330.729	72.4887	5.06e-06	15:22558401:22698401	14735.1	321820	0.0457867
20	Chr20:5689311	5689311	G	A	0.0642105	-351.01	77.5239	5.96e-06	20:5619311:5759311	14806.5	321820	0.0460087
20	Chr20:5689978	5689978	T	C	0.0642105	-351.01	77.5239	5.96e-06	20:5619978:5759978	14806.5	321820	0.0460087
20	Chr20:5692142	5692142	A	T	0.0642105	-351.01	77.5239	5.96e-06	20:5622142:5762142	14806.5	321820	0.0460087
20	Chr20:5692976	5692976	G	A	0.0642105	-351.01	77.5239	5.96e-06	20:5622976:5762976	14806.5	321820	0.0460087
20	Chr20:5695463	5695463	A	G	0.0642105	-351.01	77.5239	5.96e-06	20:5625463:5765463	14806.5	321820	0.0460087
20	Chr20:5696199	5696199	C	G	0.0642105	-351.01	77.5239	5.96e-06	20:5626199:5766199	14806.5	321820	0.0460087
20	Chr20:5696444	5696444	T	C	0.0642105	-351.01	77.5239	5.96e-06	20:5626444:5766444	14806.5	321820	0.0460087
20	Chr20:5696850	5696850	A	C	0.0642105	-351.01	77.5239	5.96e-06	20:5626850:5766850	14806.5	321820	0.0460087
21	Chr21:56110593	56110593	C	T	0.218947	204.325	44.9415	5.46e-06	21:56040593:56180593	14278.8	321820	0.0443689
21	Chr21:56113219	56113219	T	C	0.214737	199.057	44.5809	8e-06	21:56043219:56183219	13363.1	321820	0.0415234
21	Chr21:56131630	56131630	C	A	0.232632	196.459	43.856	7.48e-06	21:56061630:56201630	13779.9	321820	0.0428187
21	Chr21:56170326	56170326	A	C	0.0957895	-303.14	66.7412	5.57e-06	21:56100326:56240326	15918.6	321820	0.0494641
21	Chr21:56190662	56190662	G	A	0.0873684	-366.88	71.5416	2.93e-07	21:56120662:56260662	21464.9	321820	0.0666982
21	Chr21:56196619	56196619	T	C	0.104211	-303.809	66.5412	4.98e-06	21:56126619:56266619	17232.6	321820	0.0535472
23	Chr23:2987473	2987473	G	A	0.0547368	-419.369	80.6141	1.97e-07	23:2917473:3057473	18199.3	321820	0.0565511
23	Chr23:13242933	13242933	C	T	0.0526316	-393.602	86.4572	5.3e-06	23:13172933:13312933	15449.3	321820	0.0480061
23	Chr23:13242983	13242983	T	TA	0.0526316	-393.602	86.4572	5.3e-06	23:13172983:13312983	15449.3	321820	0.0480061
23	Chr23:13242985	13242985	T	A	0.0515789	-397.513	87.3345	5.32e-06	23:13172985:13312985	15459.9	321820	0.0480388
23	Chr23:13271546	13271546	G	A	0.0505263	-389.97	88.1791	9.76e-06	23:13201546:13341546	14591.3	321820	0.0453398
23	Chr23:13272559	13272559	A	T	0.0515789	-389.09	87.3657	8.45e-06	23:13202559:13342559	14811.6	321820	0.0460246
23	Chr23:13272561	13272561	T	A	0.0515789	-389.09	87.3657	8.45e-06	23:13202561:13342561	14811.6	321820	0.0460246
23	Chr23:13272569	13272569	G	A	0.0515789	-389.09	87.3657	8.45e-06	23:13202569:13342569	14811.6	321820	0.0460246
27	Chr27:14507175	14507175	A	AGAT	0.0905263	281.21	62.0406	5.82e-06	27:14437175:14577175	13021.4	321820	0.0404616
27	Chr27:41434404	41434404	GT	G	0.286316	198.669	43.9372	6.14e-06	27:41364404:41504404	16130.3	321820	0.050122
27	Chr27:41434530	41434530	A	C	0.289474	223.421	43.836	3.46e-07	27:41364530:41504530	20533.7	321820	0.0638049
27	Chr27:41446226	41446226	T	C	0.16	257.545	54.2762	2.08e-06	27:41376226:41516226	17829.3	321820	0.0554016
27	Chr27:41447507	41447507	G	A	0.162105	254.486	53.8576	2.3e-06	27:41377507:41517507	17593.2	321820	0.0546676
27	Chr27:41447513	41447513	T	C	0.162105	254.486	53.8576	2.3e-06	27:41377513:41517513	17593.2	321820	0.0546676
27	Chr27:41447518	41447518	A	G	0.162105	254.486	53.8576	2.3e-06	27:41377518:41517518	17593.2	321820	0.0546676
27	Chr27:41447567	41447567	T	C	0.161053	253.96	53.8595	2.41e-06	27:41377567:41517567	17428.7	321820	0.0541565
27	Chr27:41447637	41447637	T	A	0.161053	257.381	54.2431	2.09e-06	27:41377637:41517637	17901.4	321820	0.0556254
27	Chr27:41449942	41449942	A	G	0.161053	253.96	53.8595	2.41e-06	27:41379942:41519942	17428.7	321820	0.0541565
27	Chr27:41450768	41450768	A	T	0.269474	231.628	44.3064	1.71e-07	27:41380768:41520768	21123.4	321820	0.0656374
27	Chr27:41453996	41453996	G	C	0.16	251.219	54.2826	3.69e-06	27:41383996:41523996	16964.2	321820	0.0527134
27	Chr27:41454328	41454328	A	G	0.158947	254.838	54.7114	3.2e-06	27:41384328:41524328	17363.4	321820	0.0539536

## Sheet: fumaric acid
A summary of SNPs significantly associated with fumaric acid
Chromosome	Significant SNP	Position (bp)	Alternative allele	Reference allele	Freq	Allele substitution effect	se	P-value	140-kbp region	VSNP	VP	VSNP/VP (%)
2	Chr2:101843209	101843209	G	A	0.0438871	5.06178	1.1086	4.97e-06	2:101773209:101913209	2.15022	31.3914	0.0684972
7	Chr7:58341827	58341827	A	G	0.0642633	4.04787	0.867319	3.05e-06	7:58271827:58411827	1.97061	31.3914	0.0627754
10	Chr10:51963019	51963019	G	C	0.123824	3.23575	0.662899	1.05e-06	10:51893019:52033019	2.27183	31.3914	0.0723712
10	Chr10:51963564	51963564	A	C	0.11442	3.14885	0.677972	3.41e-06	10:51893564:52033564	2.00939	31.3914	0.0640109
10	Chr10:51968297	51968297	T	A	0.123824	3.23575	0.662899	1.05e-06	10:51898297:52038297	2.27183	31.3914	0.0723712
10	Chr10:51970365	51970365	C	T	0.123824	3.23575	0.662899	1.05e-06	10:51900365:52040365	2.27183	31.3914	0.0723712
10	Chr10:51998487	51998487	G	T	0.123824	2.89335	0.65381	9.63e-06	10:51928487:52068487	1.81647	31.3914	0.0578653
11	Chr11:33213408	33213408	C	A	0.0924765	3.49989	0.791661	9.83e-06	11:33143408:33283408	2.05602	31.3914	0.0654965
11	Chr11:33214337	33214337	C	A	0.0924765	3.49989	0.791661	9.83e-06	11:33144337:33284337	2.05602	31.3914	0.0654965
11	Chr11:33214797	33214797	G	T	0.0924765	3.49989	0.791661	9.83e-06	11:33144797:33284797	2.05602	31.3914	0.0654965
18	Chr18:9466890	9466890	A	G	0.0815047	3.48031	0.780553	8.24e-06	18:9396890:9536890	1.81353	31.3914	0.0577717
18	Chr18:9467535	9467535	G	A	0.0815047	3.48031	0.780553	8.24e-06	18:9397535:9537535	1.81353	31.3914	0.0577717
18	Chr18:9468690	9468690	T	TA	0.0815047	3.48031	0.780553	8.24e-06	18:9398690:9538690	1.81353	31.3914	0.0577717
18	Chr18:9470069	9470069	C	A	0.0956113	3.32595	0.739935	6.96e-06	18:9400069:9540069	1.91305	31.3914	0.0609419
18	Chr18:9476823	9476823	AAAAAAAACAA	GAAAAAAACAA	0.132867	3.01167	0.68042	9.59e-06	18:9406823:9546823	2.09001	31.3914	0.066579
18	Chr18:9481517	9481517	T	C	0.122257	2.99431	0.665268	6.77e-06	18:9411517:9551517	1.92426	31.3914	0.0612992
18	Chr18:9483147	9483147	A	G	0.122257	2.99431	0.665268	6.77e-06	18:9413147:9553147	1.92426	31.3914	0.0612992
25	Chr25:4742963	4742963	G	T	0.169935	2.6481	0.595055	8.58e-06	25:4672963:4812963	1.97831	31.3914	0.0630208
26	Chr26:4400763	4400763	C	T	0.0611285	4.57384	0.883323	2.24e-07	26:4330763:4470763	2.40127	31.3914	0.0764948
26	Chr26:4400859	4400859	C	T	0.0611285	4.57384	0.883323	2.24e-07	26:4330859:4470859	2.40127	31.3914	0.0764948
26	Chr26:4400882	4400882	T	C	0.0611285	4.57384	0.883323	2.24e-07	26:4330882:4470882	2.40127	31.3914	0.0764948
26	Chr26:4400963	4400963	G	T	0.0611285	4.57384	0.883323	2.24e-07	26:4330963:4470963	2.40127	31.3914	0.0764948
26	Chr26:4401004	4401004	A	G	0.0611285	4.57384	0.883323	2.24e-07	26:4331004:4471004	2.40127	31.3914	0.0764948
26	Chr26:4401092	4401092	G	T	0.0611285	4.57384	0.883323	2.24e-07	26:4331092:4471092	2.40127	31.3914	0.0764948
26	Chr26:4401118	4401118	A	G	0.0611285	4.57384	0.883323	2.24e-07	26:4331118:4471118	2.40127	31.3914	0.0764948
26	Chr26:4401274	4401274	A	T	0.0611285	4.57384	0.883323	2.24e-07	26:4331274:4471274	2.40127	31.3914	0.0764948
26	Chr26:4401343	4401343	C	T	0.0595611	4.41088	0.89177	7.57e-07	26:4331343:4471343	2.17958	31.3914	0.0694326
26	Chr26:4401344	4401344	A	T	0.0595611	4.41088	0.89177	7.57e-07	26:4331344:4471344	2.17958	31.3914	0.0694326
26	Chr26:4401463	4401463	T	C	0.0595611	4.41088	0.89177	7.57e-07	26:4331463:4471463	2.17958	31.3914	0.0694326
26	Chr26:4402020	4402020	C	T	0.0611285	4.43138	0.883323	5.26e-07	26:4332020:4472020	2.25402	31.3914	0.0718039
26	Chr26:4402124	4402124	C	G	0.0595611	4.41088	0.89177	7.57e-07	26:4332124:4472124	2.17958	31.3914	0.0694326
26	Chr26:4402209	4402209	C	T	0.0595611	4.41088	0.89177	7.57e-07	26:4332209:4472209	2.17958	31.3914	0.0694326
26	Chr26:4402301	4402301	C	T	0.0595611	4.41088	0.89177	7.57e-07	26:4332301:4472301	2.17958	31.3914	0.0694326
26	Chr26:4402323	4402323	*	T	0.0621019	4.50738	0.931783	1.32e-06	26:4332323:4472323	2.36668	31.3914	0.0753926
26	Chr26:4402325	4402325	*	T	0.0691824	4.07745	0.8455	1.42e-06	26:4332325:4472325	2.14125	31.3914	0.0682115
26	Chr26:4402368	4402368	T	A	0.0626959	4.41529	0.875178	4.53e-07	26:4332368:4472368	2.29123	31.3914	0.0729891
26	Chr26:4402378	4402378	T	A	0.0595611	4.41088	0.89177	7.57e-07	26:4332378:4472378	2.17958	31.3914	0.0694326
26	Chr26:4402410	4402410	T	C	0.0595611	4.41088	0.89177	7.57e-07	26:4332410:4472410	2.17958	31.3914	0.0694326
26	Chr26:4402427	4402427	G	C	0.0595611	4.41088	0.89177	7.57e-07	26:4332427:4472427	2.17958	31.3914	0.0694326
26	Chr26:4402461	4402461	C	T	0.0595611	4.41088	0.89177	7.57e-07	26:4332461:4472461	2.17958	31.3914	0.0694326
26	Chr26:4402473	4402473	A	G	0.0595611	4.41088	0.89177	7.57e-07	26:4332473:4472473	2.17958	31.3914	0.0694326
26	Chr26:4402515	4402515	T	C	0.0595611	4.41088	0.89177	7.57e-07	26:4332515:4472515	2.17958	31.3914	0.0694326
26	Chr26:4402565	4402565	T	C	0.0595611	4.41088	0.89177	7.57e-07	26:4332565:4472565	2.17958	31.3914	0.0694326
26	Chr26:4402579	4402579	A	AT	0.0605096	4.38832	0.892586	8.81e-07	26:4332579:4472579	2.18949	31.3914	0.0697482
26	Chr26:4402728	4402728	CCAATGGA	TCAATGGA	0.0595611	4.41088	0.89177	7.57e-07	26:4332728:4472728	2.17958	31.3914	0.0694326
26	Chr26:4402862	4402862	A	G	0.0595611	4.41088	0.89177	7.57e-07	26:4332862:4472862	2.17958	31.3914	0.0694326
26	Chr26:4403091	4403091	T	A	0.0595611	4.41088	0.89177	7.57e-07	26:4333091:4473091	2.17958	31.3914	0.0694326
26	Chr26:4403225	4403225	T	C	0.0595611	4.41088	0.89177	7.57e-07	26:4333225:4473225	2.17958	31.3914	0.0694326
26	Chr26:4403275	4403275	A	G	0.0595611	4.41088	0.89177	7.57e-07	26:4333275:4473275	2.17958	31.3914	0.0694326
26	Chr26:4403399	4403399	A	G	0.0595611	4.41088	0.89177	7.57e-07	26:4333399:4473399	2.17958	31.3914	0.0694326
26	Chr26:4403403	4403403	A	C	0.0595611	4.41088	0.89177	7.57e-07	26:4333403:4473403	2.17958	31.3914	0.0694326
26	Chr26:4403440	4403440	G	A	0.0595611	4.41088	0.89177	7.57e-07	26:4333440:4473440	2.17958	31.3914	0.0694326
26	Chr26:4403554	4403554	T	C	0.0579937	4.53943	0.924745	9.16e-07	26:4333554:4473554	2.25148	31.3914	0.0717228
26	Chr26:4403629	4403629	A	G	0.0595611	4.41088	0.89177	7.57e-07	26:4333629:4473629	2.17958	31.3914	0.0694326
26	Chr26:4403638	4403638	A	G	0.0595611	4.41088	0.89177	7.57e-07	26:4333638:4473638	2.17958	31.3914	0.0694326
26	Chr26:4403652	4403652	A	G	0.0595611	4.41088	0.89177	7.57e-07	26:4333652:4473652	2.17958	31.3914	0.0694326
26	Chr26:4403658	4403658	C	T	0.0595611	4.41088	0.89177	7.57e-07	26:4333658:4473658	2.17958	31.3914	0.0694326
26	Chr26:4403670	4403670	C	A	0.0595611	4.41088	0.89177	7.57e-07	26:4333670:4473670	2.17958	31.3914	0.0694326
26	Chr26:4403760	4403760	T	C	0.0595611	4.41088	0.89177	7.57e-07	26:4333760:4473760	2.17958	31.3914	0.0694326
26	Chr26:4403791	4403791	A	G	0.0595611	4.41088	0.89177	7.57e-07	26:4333791:4473791	2.17958	31.3914	0.0694326
26	Chr26:4403798	4403798	T	C	0.0595611	4.41088	0.89177	7.57e-07	26:4333798:4473798	2.17958	31.3914	0.0694326
26	Chr26:4403799	4403799	G	A	0.0595611	4.41088	0.89177	7.57e-07	26:4333799:4473799	2.17958	31.3914	0.0694326
26	Chr26:4403816	4403816	T	C	0.0595611	4.41088	0.89177	7.57e-07	26:4333816:4473816	2.17958	31.3914	0.0694326
26	Chr26:4403849	4403849	C	T	0.0595611	4.41088	0.89177	7.57e-07	26:4333849:4473849	2.17958	31.3914	0.0694326
26	Chr26:4404030	4404030	T	C	0.0595611	4.41088	0.89177	7.57e-07	26:4334030:4474030	2.17958	31.3914	0.0694326
26	Chr26:4404115	4404115	T	G	0.0595611	4.41088	0.89177	7.57e-07	26:4334115:4474115	2.17958	31.3914	0.0694326
26	Chr26:4404120	4404120	T	A	0.0595611	4.41088	0.89177	7.57e-07	26:4334120:4474120	2.17958	31.3914	0.0694326
26	Chr26:4404278	4404278	C	CA	0.0597484	4.3915	0.891931	8.5e-07	26:4334278:4474278	2.16684	31.3914	0.0690265
26	Chr26:4404327	4404327	A	G	0.0595611	4.41088	0.89177	7.57e-07	26:4334327:4474327	2.17958	31.3914	0.0694326
26	Chr26:4404439	4404439	A	G	0.0595611	4.41088	0.89177	7.57e-07	26:4334439:4474439	2.17958	31.3914	0.0694326
26	Chr26:4404632	4404632	T	C	0.0564263	4.42335	0.909645	1.16e-06	26:4334632:4474632	2.08348	31.3914	0.0663712
26	Chr26:4404750	4404750	A	G	0.0595611	4.41088	0.89177	7.57e-07	26:4334750:4474750	2.17958	31.3914	0.0694326
26	Chr26:4404768	4404768	C	A	0.0595611	4.41088	0.89177	7.57e-07	26:4334768:4474768	2.17958	31.3914	0.0694326
26	Chr26:4404833	4404833	T	G	0.0595611	4.41088	0.89177	7.57e-07	26:4334833:4474833	2.17958	31.3914	0.0694326
26	Chr26:4405150	4405150	G	A	0.0595611	4.41088	0.89177	7.57e-07	26:4335150:4475150	2.17958	31.3914	0.0694326
26	Chr26:4405179	4405179	A	G	0.0595611	4.41088	0.89177	7.57e-07	26:4335179:4475179	2.17958	31.3914	0.0694326
26	Chr26:4405442	4405442	T	C	0.0595611	4.41088	0.89177	7.57e-07	26:4335442:4475442	2.17958	31.3914	0.0694326
26	Chr26:4405559	4405559	G	A	0.0595611	4.41088	0.89177	7.57e-07	26:4335559:4475559	2.17958	31.3914	0.0694326
26	Chr26:4405563	4405563	T	G	0.0595611	4.41088	0.89177	7.57e-07	26:4335563:4475563	2.17958	31.3914	0.0694326
26	Chr26:4405958	4405958	G	A	0.0595611	4.41088	0.89177	7.57e-07	26:4335958:4475958	2.17958	31.3914	0.0694326
26	Chr26:4406248	4406248	T	C	0.0595611	4.41088	0.89177	7.57e-07	26:4336248:4476248	2.17958	31.3914	0.0694326
26	Chr26:4406284	4406284	G	A	0.0595611	4.41088	0.89177	7.57e-07	26:4336284:4476284	2.17958	31.3914	0.0694326
26	Chr26:4406849	4406849	C	T	0.0579937	4.53943	0.924745	9.16e-07	26:4336849:4476849	2.25148	31.3914	0.0717228
26	Chr26:4406947	4406947	A	C	0.0595611	4.41088	0.89177	7.57e-07	26:4336947:4476947	2.17958	31.3914	0.0694326
26	Chr26:4406955	4406955	A	G	0.0595611	4.41088	0.89177	7.57e-07	26:4336955:4476955	2.17958	31.3914	0.0694326
26	Chr26:4406984	4406984	A	AC	0.0611285	4.13191	0.883323	2.9e-06	26:4336984:4476984	1.95966	31.3914	0.0624269
26	Chr26:4406985	4406985	*	C	0.0611285	4.13191	0.883323	2.9e-06	26:4336985:4476985	1.95966	31.3914	0.0624269
26	Chr26:4406988	4406988	A	C	0.0611285	4.13191	0.883323	2.9e-06	26:4336988:4476988	1.95966	31.3914	0.0624269
26	Chr26:4407078	4407078	G	T	0.0595611	4.41088	0.89177	7.57e-07	26:4337078:4477078	2.17958	31.3914	0.0694326
26	Chr26:4407114	4407114	C	T	0.0595611	4.41088	0.89177	7.57e-07	26:4337114:4477114	2.17958	31.3914	0.0694326
26	Chr26:4407171	4407171	A	G	0.0595611	4.41088	0.89177	7.57e-07	26:4337171:4477171	2.17958	31.3914	0.0694326
26	Chr26:4407373	4407373	G	A	0.0595611	4.41088	0.89177	7.57e-07	26:4337373:4477373	2.17958	31.3914	0.0694326
26	Chr26:4407459	4407459	C	T	0.0595611	4.41088	0.89177	7.57e-07	26:4337459:4477459	2.17958	31.3914	0.0694326
26	Chr26:4407491	4407491	T	G	0.0595611	4.41088	0.89177	7.57e-07	26:4337491:4477491	2.17958	31.3914	0.0694326
26	Chr26:4407494	4407494	C	T	0.0595611	4.41088	0.89177	7.57e-07	26:4337494:4477494	2.17958	31.3914	0.0694326
26	Chr26:4407543	4407543	A	G	0.0595611	4.41088	0.89177	7.57e-07	26:4337543:4477543	2.17958	31.3914	0.0694326
26	Chr26:4407604	4407604	A	C	0.0595611	4.41088	0.89177	7.57e-07	26:4337604:4477604	2.17958	31.3914	0.0694326
26	Chr26:4407617	4407617	T	G	0.0595611	4.41088	0.89177	7.57e-07	26:4337617:4477617	2.17958	31.3914	0.0694326
26	Chr26:4407620	4407620	A	C	0.0595611	4.41088	0.89177	7.57e-07	26:4337620:4477620	2.17958	31.3914	0.0694326
26	Chr26:4407782	4407782	A	G	0.0595611	4.41088	0.89177	7.57e-07	26:4337782:4477782	2.17958	31.3914	0.0694326
26	Chr26:4407882	4407882	A	G	0.0595611	4.41088	0.89177	7.57e-07	26:4337882:4477882	2.17958	31.3914	0.0694326
26	Chr26:4407895	4407895	A	T	0.0595611	4.41088	0.89177	7.57e-07	26:4337895:4477895	2.17958	31.3914	0.0694326
26	Chr26:4408019	4408019	G	A	0.0595611	4.41088	0.89177	7.57e-07	26:4338019:4478019	2.17958	31.3914	0.0694326
26	Chr26:4408127	4408127	A	C	0.0595611	4.41088	0.89177	7.57e-07	26:4338127:4478127	2.17958	31.3914	0.0694326
26	Chr26:4408215	4408215	C	T	0.0611285	4.43138	0.883323	5.26e-07	26:4338215:4478215	2.25402	31.3914	0.0718039
26	Chr26:4408227	4408227	C	G	0.0611285	4.43138	0.883323	5.26e-07	26:4338227:4478227	2.25402	31.3914	0.0718039
26	Chr26:4408287	4408287	G	A	0.0595611	4.41088	0.89177	7.57e-07	26:4338287:4478287	2.17958	31.3914	0.0694326
26	Chr26:4408421	4408421	C	A	0.0579937	4.53943	0.924745	9.16e-07	26:4338421:4478421	2.25148	31.3914	0.0717228
26	Chr26:4408543	4408543	C	T	0.0595611	4.41088	0.89177	7.57e-07	26:4338543:4478543	2.17958	31.3914	0.0694326
26	Chr26:4408544	4408544	A	G	0.0595611	4.41088	0.89177	7.57e-07	26:4338544:4478544	2.17958	31.3914	0.0694326
26	Chr26:4408568	4408568	A	AAGGGTGTTAAT	0.0595611	4.41088	0.89177	7.57e-07	26:4338568:4478568	2.17958	31.3914	0.0694326
26	Chr26:4408580	4408580	C	T	0.0595611	4.41088	0.89177	7.57e-07	26:4338580:4478580	2.17958	31.3914	0.0694326
26	Chr26:4408625	4408625	T	TTC	0.0595611	4.41088	0.89177	7.57e-07	26:4338625:4478625	2.17958	31.3914	0.0694326
26	Chr26:4408627	4408627	*	C	0.0595611	4.41088	0.89177	7.57e-07	26:4338627:4478627	2.17958	31.3914	0.0694326
26	Chr26:4408660	4408660	T	C	0.0595611	4.41088	0.89177	7.57e-07	26:4338660:4478660	2.17958	31.3914	0.0694326
26	Chr26:4408670	4408670	G	A	0.0595611	4.41088	0.89177	7.57e-07	26:4338670:4478670	2.17958	31.3914	0.0694326
26	Chr26:4408771	4408771	G	T	0.0595611	4.41088	0.89177	7.57e-07	26:4338771:4478771	2.17958	31.3914	0.0694326
26	Chr26:4409001	4409001	G	A	0.0595611	4.41088	0.89177	7.57e-07	26:4339001:4479001	2.17958	31.3914	0.0694326
26	Chr26:4409033	4409033	C	T	0.0595611	4.41088	0.89177	7.57e-07	26:4339033:4479033	2.17958	31.3914	0.0694326
26	Chr26:4409081	4409081	C	T	0.0595611	4.41088	0.89177	7.57e-07	26:4339081:4479081	2.17958	31.3914	0.0694326
26	Chr26:4409588	4409588	C	T	0.0595611	4.41088	0.89177	7.57e-07	26:4339588:4479588	2.17958	31.3914	0.0694326
26	Chr26:4409633	4409633	G	T	0.0595611	4.41088	0.89177	7.57e-07	26:4339633:4479633	2.17958	31.3914	0.0694326
26	Chr26:4410044	4410044	G	T	0.0595611	4.41088	0.89177	7.57e-07	26:4340044:4480044	2.17958	31.3914	0.0694326
26	Chr26:4410114	4410114	CTTT	CT	0.0595611	4.41088	0.89177	7.57e-07	26:4340114:4480114	2.17958	31.3914	0.0694326
26	Chr26:4410802	4410802	C	G	0.0595611	4.41088	0.89177	7.57e-07	26:4340802:4480802	2.17958	31.3914	0.0694326
26	Chr26:4410949	4410949	T	G	0.0595611	4.41088	0.89177	7.57e-07	26:4340949:4480949	2.17958	31.3914	0.0694326
26	Chr26:4411264	4411264	A	G	0.0595611	4.41088	0.89177	7.57e-07	26:4341264:4481264	2.17958	31.3914	0.0694326
26	Chr26:4411395	4411395	C	T	0.0595611	4.41088	0.89177	7.57e-07	26:4341395:4481395	2.17958	31.3914	0.0694326
26	Chr26:4411645	4411645	G	A	0.0595611	4.41088	0.89177	7.57e-07	26:4341645:4481645	2.17958	31.3914	0.0694326
26	Chr26:4411844	4411844	C	T	0.0595611	4.41088	0.89177	7.57e-07	26:4341844:4481844	2.17958	31.3914	0.0694326
26	Chr26:4411925	4411925	C	CAA	0.0579937	4.53943	0.924745	9.16e-07	26:4341925:4481925	2.25148	31.3914	0.0717228
26	Chr26:4412021	4412021	A	G	0.0611285	4.43138	0.883323	5.26e-07	26:4342021:4482021	2.25402	31.3914	0.0718039
26	Chr26:4412120	4412120	G	T	0.0595611	4.41088	0.89177	7.57e-07	26:4342120:4482120	2.17958	31.3914	0.0694326
26	Chr26:4412134	4412134	A	G	0.0595611	4.41088	0.89177	7.57e-07	26:4342134:4482134	2.17958	31.3914	0.0694326
26	Chr26:4412221	4412221	A	G	0.0579937	4.53943	0.924745	9.16e-07	26:4342221:4482221	2.25148	31.3914	0.0717228
26	Chr26:4412285	4412285	C	T	0.0595611	4.41088	0.89177	7.57e-07	26:4342285:4482285	2.17958	31.3914	0.0694326
26	Chr26:4412433	4412433	C	T	0.0595611	4.41088	0.89177	7.57e-07	26:4342433:4482433	2.17958	31.3914	0.0694326
26	Chr26:4412500	4412500	G	C	0.0595611	4.41088	0.89177	7.57e-07	26:4342500:4482500	2.17958	31.3914	0.0694326
26	Chr26:4412520	4412520	G	T	0.0595611	4.41088	0.89177	7.57e-07	26:4342520:4482520	2.17958	31.3914	0.0694326
26	Chr26:4412540	4412540	G	C	0.0595611	4.41088	0.89177	7.57e-07	26:4342540:4482540	2.17958	31.3914	0.0694326
26	Chr26:4412585	4412585	A	C	0.0611285	4.43138	0.883323	5.26e-07	26:4342585:4482585	2.25402	31.3914	0.0718039
26	Chr26:4412742	4412742	G	T	0.0595611	4.41088	0.89177	7.57e-07	26:4342742:4482742	2.17958	31.3914	0.0694326
26	Chr26:4412968	4412968	T	C	0.0595611	4.41088	0.89177	7.57e-07	26:4342968:4482968	2.17958	31.3914	0.0694326
26	Chr26:4413009	4413009	T	G	0.0595611	4.41088	0.89177	7.57e-07	26:4343009:4483009	2.17958	31.3914	0.0694326
26	Chr26:4413070	4413070	G	T	0.0595611	4.41088	0.89177	7.57e-07	26:4343070:4483070	2.17958	31.3914	0.0694326
26	Chr26:4413126	4413126	GA	GCA	0.0595611	4.41088	0.89177	7.57e-07	26:4343126:4483126	2.17958	31.3914	0.0694326
26	Chr26:4413154	4413154	A	AAAAAT	0.0595611	4.41088	0.89177	7.57e-07	26:4343154:4483154	2.17958	31.3914	0.0694326
26	Chr26:4413303	4413303	T	G	0.0658307	4.2549	0.859731	7.46e-07	26:4343303:4483303	2.22671	31.3914	0.0709337
26	Chr26:4413432	4413432	TGAAA	T	0.0595611	4.41088	0.89177	7.57e-07	26:4343432:4483432	2.17958	31.3914	0.0694326
26	Chr26:4413592	4413592	G	C	0.0595611	4.41088	0.89177	7.57e-07	26:4343592:4483592	2.17958	31.3914	0.0694326
26	Chr26:4413811	4413811	G	C	0.0611285	4.43138	0.883323	5.26e-07	26:4343811:4483811	2.25402	31.3914	0.0718039
26	Chr26:4414394	4414394	T	C	0.0595611	4.41088	0.89177	7.57e-07	26:4344394:4484394	2.17958	31.3914	0.0694326
26	Chr26:4414491	4414491	G	T	0.0595611	4.41088	0.89177	7.57e-07	26:4344491:4484491	2.17958	31.3914	0.0694326
26	Chr26:4414496	4414496	T	C	0.0595611	4.41088	0.89177	7.57e-07	26:4344496:4484496	2.17958	31.3914	0.0694326
26	Chr26:4414518	4414518	G	A	0.0595611	4.41088	0.89177	7.57e-07	26:4344518:4484518	2.17958	31.3914	0.0694326
26	Chr26:4414535	4414535	A	G	0.0595611	4.41088	0.89177	7.57e-07	26:4344535:4484535	2.17958	31.3914	0.0694326
26	Chr26:4414667	4414667	T	C	0.0611285	4.43138	0.883323	5.26e-07	26:4344667:4484667	2.25402	31.3914	0.0718039
26	Chr26:4414838	4414838	C	CAG	0.0595611	4.41088	0.89177	7.57e-07	26:4344838:4484838	2.17958	31.3914	0.0694326
26	Chr26:4414915	4414915	C	T	0.0595611	4.41088	0.89177	7.57e-07	26:4344915:4484915	2.17958	31.3914	0.0694326
26	Chr26:4415241	4415241	C	T	0.0579937	4.53943	0.924745	9.16e-07	26:4345241:4485241	2.25148	31.3914	0.0717228
26	Chr26:4415344	4415344	C	A	0.0595611	4.41088	0.89177	7.57e-07	26:4345344:4485344	2.17958	31.3914	0.0694326
26	Chr26:4415345	4415345	A	C	0.0595611	4.41088	0.89177	7.57e-07	26:4345345:4485345	2.17958	31.3914	0.0694326
26	Chr26:4415421	4415421	T	C	0.0595611	4.41088	0.89177	7.57e-07	26:4345421:4485421	2.17958	31.3914	0.0694326
26	Chr26:4415425	4415425	A	G	0.0595611	4.41088	0.89177	7.57e-07	26:4345425:4485425	2.17958	31.3914	0.0694326
26	Chr26:4415438	4415438	C	T	0.0595611	4.41088	0.89177	7.57e-07	26:4345438:4485438	2.17958	31.3914	0.0694326
26	Chr26:4415586	4415586	T	C	0.0595611	4.41088	0.89177	7.57e-07	26:4345586:4485586	2.17958	31.3914	0.0694326
26	Chr26:4415607	4415607	C	T	0.0595611	4.41088	0.89177	7.57e-07	26:4345607:4485607	2.17958	31.3914	0.0694326
26	Chr26:4415618	4415618	A	T	0.0595611	4.41088	0.89177	7.57e-07	26:4345618:4485618	2.17958	31.3914	0.0694326
26	Chr26:4415623	4415623	T	A	0.0595611	4.41088	0.89177	7.57e-07	26:4345623:4485623	2.17958	31.3914	0.0694326
26	Chr26:4415627	4415627	A	G	0.0595611	4.41088	0.89177	7.57e-07	26:4345627:4485627	2.17958	31.3914	0.0694326
26	Chr26:4415748	4415748	C	T	0.0595611	4.41088	0.89177	7.57e-07	26:4345748:4485748	2.17958	31.3914	0.0694326
26	Chr26:4415782	4415782	T	C	0.0595611	4.41088	0.89177	7.57e-07	26:4345782:4485782	2.17958	31.3914	0.0694326
26	Chr26:4415867	4415867	C	T	0.0611285	4.13191	0.883323	2.9e-06	26:4345867:4485867	1.95966	31.3914	0.0624269
26	Chr26:4415886	4415886	C	G	0.0595611	4.41088	0.89177	7.57e-07	26:4345886:4485886	2.17958	31.3914	0.0694326
26	Chr26:4416044	4416044	T	C	0.0595611	4.41088	0.89177	7.57e-07	26:4346044:4486044	2.17958	31.3914	0.0694326
26	Chr26:4416094	4416094	C	T	0.0595611	4.41088	0.89177	7.57e-07	26:4346094:4486094	2.17958	31.3914	0.0694326
26	Chr26:4416114	4416114	ATG	CTG	0.0603175	4.3892	0.89242	8.73e-07	26:4346114:4486114	2.18386	31.3914	0.0695689
26	Chr26:4416155	4416155	A	AT	0.0595611	4.41088	0.89177	7.57e-07	26:4346155:4486155	2.17958	31.3914	0.0694326
26	Chr26:4416237	4416237	T	C	0.0595611	4.41088	0.89177	7.57e-07	26:4346237:4486237	2.17958	31.3914	0.0694326
26	Chr26:4416255	4416255	A	G	0.0595611	4.41088	0.89177	7.57e-07	26:4346255:4486255	2.17958	31.3914	0.0694326
26	Chr26:4416260	4416260	T	G	0.0595611	4.41088	0.89177	7.57e-07	26:4346260:4486260	2.17958	31.3914	0.0694326
26	Chr26:4416281	4416281	C	G	0.0579937	4.53943	0.924745	9.16e-07	26:4346281:4486281	2.25148	31.3914	0.0717228
26	Chr26:4416355	4416355	T	C	0.0595611	4.55807	0.915259	6.36e-07	26:4346355:4486355	2.32748	31.3914	0.0741439
26	Chr26:4416372	4416372	T	C	0.0595611	4.55807	0.915259	6.36e-07	26:4346372:4486372	2.32748	31.3914	0.0741439
26	Chr26:4416394	4416394	C	T	0.0595611	4.55807	0.915259	6.36e-07	26:4346394:4486394	2.32748	31.3914	0.0741439
26	Chr26:4416399	4416399	A	C	0.0579937	4.53943	0.924745	9.16e-07	26:4346399:4486399	2.25148	31.3914	0.0717228
26	Chr26:4416420	4416420	G	A	0.0579937	4.53943	0.924745	9.16e-07	26:4346420:4486420	2.25148	31.3914	0.0717228
26	Chr26:4416474	4416474	AAT	A	0.0595611	4.41088	0.89177	7.57e-07	26:4346474:4486474	2.17958	31.3914	0.0694326
26	Chr26:4416487	4416487	C	T	0.0595611	4.41088	0.89177	7.57e-07	26:4346487:4486487	2.17958	31.3914	0.0694326
26	Chr26:4416538	4416538	T	TC	0.0579937	4.53943	0.924745	9.16e-07	26:4346538:4486538	2.25148	31.3914	0.0717228
26	Chr26:4416540	4416540	G	A	0.0579937	4.53943	0.924745	9.16e-07	26:4346540:4486540	2.25148	31.3914	0.0717228
26	Chr26:4416579	4416579	C	A	0.0579937	4.53943	0.924745	9.16e-07	26:4346579:4486579	2.25148	31.3914	0.0717228
26	Chr26:4416605	4416605	A	G	0.0579937	4.53943	0.924745	9.16e-07	26:4346605:4486605	2.25148	31.3914	0.0717228
26	Chr26:4416670	4416670	T	C	0.0595611	4.41088	0.89177	7.57e-07	26:4346670:4486670	2.17958	31.3914	0.0694326
26	Chr26:4416687	4416687	T	A	0.0595611	4.41088	0.89177	7.57e-07	26:4346687:4486687	2.17958	31.3914	0.0694326
26	Chr26:4416878	4416878	T	C	0.0611285	4.43138	0.883323	5.26e-07	26:4346878:4486878	2.25402	31.3914	0.0718039
26	Chr26:4416880	4416880	A	G	0.0611285	4.43138	0.883323	5.26e-07	26:4346880:4486880	2.25402	31.3914	0.0718039
26	Chr26:4416960	4416960	G	T	0.0611285	4.43138	0.883323	5.26e-07	26:4346960:4486960	2.25402	31.3914	0.0718039
26	Chr26:4416973	4416973	G	T	0.0611285	4.43138	0.883323	5.26e-07	26:4346973:4486973	2.25402	31.3914	0.0718039
26	Chr26:4416974	4416974	GCCAGGGA	G	0.0611285	4.43138	0.883323	5.26e-07	26:4346974:4486974	2.25402	31.3914	0.0718039
26	Chr26:4416976	4416976	GAATCTTCAATATAATCATCAA	G	0.0611285	4.43138	0.883323	5.26e-07	26:4346976:4486976	2.25402	31.3914	0.0718039
26	Chr26:4417010	4417010	G	A	0.0611285	4.43138	0.883323	5.26e-07	26:4347010:4487010	2.25402	31.3914	0.0718039
26	Chr26:4417099	4417099	G	A	0.0611285	4.43138	0.883323	5.26e-07	26:4347099:4487099	2.25402	31.3914	0.0718039
26	Chr26:4417262	4417262	G	A	0.0595611	4.41088	0.89177	7.57e-07	26:4347262:4487262	2.17958	31.3914	0.0694326
26	Chr26:4417283	4417283	T	C	0.0611285	4.43138	0.883323	5.26e-07	26:4347283:4487283	2.25402	31.3914	0.0718039
26	Chr26:4417301	4417301	T	C	0.0611285	4.43138	0.883323	5.26e-07	26:4347301:4487301	2.25402	31.3914	0.0718039
26	Chr26:4417403	4417403	A	G	0.0595611	4.41088	0.89177	7.57e-07	26:4347403:4487403	2.17958	31.3914	0.0694326
26	Chr26:4417907	4417907	T	C	0.0611285	4.43138	0.883323	5.26e-07	26:4347907:4487907	2.25402	31.3914	0.0718039
26	Chr26:4418323	4418323	TGATC	T	0.0595611	4.41088	0.89177	7.57e-07	26:4348323:4488323	2.17958	31.3914	0.0694326
29	Chr29:22464084	22464084	C	T	0.266458	2.2775	0.512737	8.92e-06	29:22394084:22534084	2.02769	31.3914	0.0645937

## Sheet: lysine
A summary of SNPs significantly associated with lysine
Chromosome	Significant SNP	Position (bp)	Alternative allele	Reference allele	Freq	Allele substitution effect	se	P-value	140-kbp region	VSNP	VP	VSNP/VP (%)
1	Chr1:57244400	57244400	C	T	0.0803758	15.4928	3.31908	3.04e-06	1:57174400:57314400	35.4834	739.503	0.0479828
1	Chr1:57245925	57245925	T	G	0.0782881	15.1921	3.35629	6e-06	1:57175925:57315925	33.3086	739.503	0.0450419
1	Chr1:57246272	57246272	T	C	0.0793319	15.6241	3.33822	2.86e-06	1:57176272:57316272	35.6591	739.503	0.0482204
1	Chr1:57246581	57246581	CT	C	0.0824635	14.9451	3.2894	5.54e-06	1:57176581:57316581	33.7997	739.503	0.045706
1	Chr1:57248499	57248499	G	A	0.0835073	15.1925	3.27327	3.46e-06	1:57178499:57318499	35.3299	739.503	0.0477752
1	Chr1:57250453	57250453	AG	A	0.0835073	15.1925	3.27327	3.46e-06	1:57180453:57320453	35.3299	739.503	0.0477752
1	Chr1:57250728	57250728	A	G	0.0803758	15.8681	3.32097	1.77e-06	1:57180728:57320728	37.2234	739.503	0.0503357
1	Chr1:57251605	57251605	G	T	0.0803758	15.8681	3.32097	1.77e-06	1:57181605:57321605	37.2234	739.503	0.0503357
1	Chr1:57252301	57252301	A	G	0.0803758	15.8681	3.32097	1.77e-06	1:57182301:57322301	37.2234	739.503	0.0503357
1	Chr1:57254930	57254930	G	A	0.0835073	15.1925	3.27327	3.46e-06	1:57184930:57324930	35.3299	739.503	0.0477752
1	Chr1:57256408	57256408	G	A	0.0835073	15.1925	3.27327	3.46e-06	1:57186408:57326408	35.3299	739.503	0.0477752
1	Chr1:57258340	57258340	T	C	0.0835073	15.1925	3.27327	3.46e-06	1:57188340:57328340	35.3299	739.503	0.0477752
1	Chr1:57259906	57259906	C	T	0.0803758	15.8681	3.32097	1.77e-06	1:57189906:57329906	37.2234	739.503	0.0503357
1	Chr1:57262386	57262386	A	G	0.0835073	15.1925	3.27327	3.46e-06	1:57192386:57332386	35.3299	739.503	0.0477752
1	Chr1:57262692	57262692	T	C	0.0803758	15.8681	3.32097	1.77e-06	1:57192692:57332692	37.2234	739.503	0.0503357
1	Chr1:57265643	57265643	A	G	0.0803758	15.8681	3.32097	1.77e-06	1:57195643:57335643	37.2234	739.503	0.0503357
1	Chr1:57267165	57267165	A	C	0.0803758	15.8681	3.32097	1.77e-06	1:57197165:57337165	37.2234	739.503	0.0503357
1	Chr1:57267187	57267187	C	G	0.0803758	15.8681	3.32097	1.77e-06	1:57197187:57337187	37.2234	739.503	0.0503357
1	Chr1:57267582	57267582	A	AAC	0.0803758	15.8681	3.32097	1.77e-06	1:57197582:57337582	37.2234	739.503	0.0503357
1	Chr1:57267590	57267590	G	T	0.0803758	15.8681	3.32097	1.77e-06	1:57197590:57337590	37.2234	739.503	0.0503357
1	Chr1:57268194	57268194	A	G	0.0803758	15.8681	3.32097	1.77e-06	1:57198194:57338194	37.2234	739.503	0.0503357
1	Chr1:57268356	57268356	A	C	0.0803758	15.8681	3.32097	1.77e-06	1:57198356:57338356	37.2234	739.503	0.0503357
1	Chr1:57269841	57269841	C	A	0.0803758	15.8681	3.32097	1.77e-06	1:57199841:57339841	37.2234	739.503	0.0503357
1	Chr1:57272126	57272126	A	T	0.0803758	15.8681	3.32097	1.77e-06	1:57202126:57342126	37.2234	739.503	0.0503357
1	Chr1:57272172	57272172	T	G	0.0803758	15.8681	3.32097	1.77e-06	1:57202172:57342172	37.2234	739.503	0.0503357
1	Chr1:57272600	57272600	T	C	0.0803758	15.8681	3.32097	1.77e-06	1:57202600:57342600	37.2234	739.503	0.0503357
1	Chr1:57273005	57273005	T	G	0.0803758	15.8681	3.32097	1.77e-06	1:57203005:57343005	37.2234	739.503	0.0503357
1	Chr1:57274937	57274937	T	TA	0.0803758	15.8681	3.32097	1.77e-06	1:57204937:57344937	37.2234	739.503	0.0503357
1	Chr1:57274941	57274941	T	C	0.0803758	15.8681	3.32097	1.77e-06	1:57204941:57344941	37.2234	739.503	0.0503357
1	Chr1:57275363	57275363	G	C	0.0803758	15.8681	3.32097	1.77e-06	1:57205363:57345363	37.2234	739.503	0.0503357
1	Chr1:57276633	57276633	G	A	0.0803758	15.8681	3.32097	1.77e-06	1:57206633:57346633	37.2234	739.503	0.0503357
1	Chr1:57283127	57283127	C	G	0.0803758	15.8681	3.32097	1.77e-06	1:57213127:57353127	37.2234	739.503	0.0503357
1	Chr1:57285123	57285123	C	T	0.0803758	15.8681	3.32097	1.77e-06	1:57215123:57355123	37.2234	739.503	0.0503357
1	Chr1:57289186	57289186	T	C	0.0876827	14.3086	3.21423	8.52e-06	1:57219186:57359186	32.7555	739.503	0.0442939
1	Chr1:57293894	57293894	T	C	0.085595	14.4951	3.25021	8.21e-06	1:57223894:57363894	32.8897	739.503	0.0444754
1	Chr1:57295764	57295764	A	G	0.085595	14.4951	3.25021	8.21e-06	1:57225764:57365764	32.8897	739.503	0.0444754
1	Chr1:57297070	57297070	T	C	0.085595	14.4951	3.25021	8.21e-06	1:57227070:57367070	32.8897	739.503	0.0444754
1	Chr1:57298871	57298871	G	A	0.0814196	15.6563	3.30701	2.2e-06	1:57228871:57368871	36.6652	739.503	0.0495809
1	Chr1:57323806	57323806	C	A	0.0835073	15.0343	3.28441	4.71e-06	1:57253806:57393806	34.5979	739.503	0.0467854
1	Chr1:57325895	57325895	A	G	0.0762004	16.1762	3.40459	2.02e-06	1:57255895:57395895	36.8399	739.503	0.0498171
1	Chr1:57335971	57335971	C	CTT	0.0772443	16.3053	3.3875	1.48e-06	1:57265971:57405971	37.9001	739.503	0.0512508
1	Chr1:57349758	57349758	C	A	0.0782881	15.7617	3.37044	2.92e-06	1:57279758:57419758	35.8531	739.503	0.0484828
1	Chr1:57368608	57368608	A	T	0.0782881	15.7617	3.37044	2.92e-06	1:57298608:57438608	35.8531	739.503	0.0484828
1	Chr1:57382565	57382565	A	G	0.0772443	16.2483	3.3813	1.54e-06	1:57312565:57452565	37.6356	739.503	0.0508931
1	Chr1:57383591	57383591	C	T	0.0762004	16.8018	3.39866	7.67e-07	1:57313591:57453591	39.7445	739.503	0.0537449
1	Chr1:57387364	57387364	A	C	0.0803758	15.492	3.32612	3.2e-06	1:57317364:57457364	35.4798	739.503	0.0479779
1	Chr1:57389346	57389346	C	T	0.0814196	15.0274	3.31597	5.85e-06	1:57319346:57459346	33.7788	739.503	0.0456777
1	Chr1:57390613	57390613	G	C	0.0741127	17.9018	3.43509	1.87e-07	1:57320613:57460613	43.9819	739.503	0.059475
1	Chr1:57395189	57395189	G	T	0.0751566	17.3261	3.41728	3.98e-07	1:57325189:57465189	41.7318	739.503	0.0564322
1	Chr1:57396530	57396530	A	AC	0.0762004	16.9444	3.39403	5.96e-07	1:57326530:57466530	40.422	739.503	0.054661
1	Chr1:57396531	57396531	*	C	0.0762004	16.9444	3.39403	5.96e-07	1:57326531:57466531	40.422	739.503	0.054661
1	Chr1:57400377	57400377	C	T	0.146138	11.68	2.5903	6.51e-06	1:57330377:57470377	34.046	739.503	0.0460391
1	Chr1:57400686	57400686	A	G	0.0793319	16.24	3.29698	8.4e-07	1:57330686:57470686	38.5259	739.503	0.0520971
1	Chr1:57401703	57401703	G	A	0.0762004	17.0022	3.35019	3.88e-07	1:57331703:57471703	40.6982	739.503	0.0550346
1	Chr1:57402468	57402468	G	GAT	0.0772443	16.4652	3.33386	7.86e-07	1:57332468:57472468	38.6471	739.503	0.052261
1	Chr1:57415216	57415216	A	T	0.0772443	16.4652	3.33386	7.86e-07	1:57345216:57485216	38.6471	739.503	0.052261
1	Chr1:57421027	57421027	A	C	0.0772443	16.4652	3.33386	7.86e-07	1:57351027:57491027	38.6471	739.503	0.052261
1	Chr1:57429871	57429871	TCTGCTGCTG	TCTG	0.0741127	17.014	3.38452	4.98e-07	1:57359871:57499871	39.7277	739.503	0.0537222
1	Chr1:57430470	57430470	G	A	0.0782881	15.7136	3.31369	2.12e-06	1:57360470:57500470	35.6346	739.503	0.0481873
1	Chr1:57439597	57439597	A	G	0.0741127	17.1867	3.38029	3.69e-07	1:57369597:57509597	40.5383	739.503	0.0548184
1	Chr1:57441490	57441490	A	G	0.0709812	18.0304	3.43856	1.57e-07	1:57371490:57511490	42.8754	739.503	0.0579787
1	Chr1:57455814	57455814	C	G	0.0709812	18.0304	3.43856	1.57e-07	1:57385814:57525814	42.8754	739.503	0.0579787
1	Chr1:57461766	57461766	A	C	0.0741127	17.1867	3.38029	3.69e-07	1:57391766:57531766	40.5383	739.503	0.0548184
1	Chr1:57468449	57468449	T	C	0.0668058	18.5013	3.57394	2.26e-07	1:57398449:57538449	42.6796	739.503	0.057714
1	Chr1:57498053	57498053	A	C	0.0699374	17.6552	3.45974	3.34e-07	1:57428053:57568053	40.5506	739.503	0.0548349
1	Chr1:57512450	57512450	A	G	0.0626305	18.0678	3.60208	5.28e-07	1:57442450:57582450	38.3299	739.503	0.0518319
1	Chr1:57517079	57517079	T	C	0.0688935	15.5328	3.46466	7.35e-06	1:57447079:57587079	30.9533	739.503	0.0418569
1	Chr1:57518571	57518571	T	G	0.0626305	18.0678	3.60208	5.28e-07	1:57448571:57588571	38.3299	739.503	0.0518319
1	Chr1:57518604	57518604	T	C	0.0647182	18.2693	3.56462	2.97e-07	1:57448604:57588604	40.4057	739.503	0.054639
1	Chr1:57520801	57520801	A	G	0.0626305	18.0678	3.60208	5.28e-07	1:57450801:57590801	38.3299	739.503	0.0518319
1	Chr1:57522814	57522814	C	T	0.0626305	18.0678	3.60208	5.28e-07	1:57452814:57592814	38.3299	739.503	0.0518319
1	Chr1:57525694	57525694	G	A	0.0626305	18.0678	3.60208	5.28e-07	1:57455694:57595694	38.3299	739.503	0.0518319
1	Chr1:57526126	57526126	A	G	0.0626305	18.0678	3.60208	5.28e-07	1:57456126:57596126	38.3299	739.503	0.0518319
1	Chr1:57526951	57526951	C	G	0.0626305	18.0678	3.60208	5.28e-07	1:57456951:57596951	38.3299	739.503	0.0518319
1	Chr1:57527507	57527507	T	C	0.0647182	18.2693	3.56462	2.97e-07	1:57457507:57597507	40.4057	739.503	0.054639
1	Chr1:57529429	57529429	A	G	0.0626305	18.0678	3.60208	5.28e-07	1:57459429:57599429	38.3299	739.503	0.0518319
1	Chr1:57532366	57532366	A	G	0.0626305	18.0678	3.60208	5.28e-07	1:57462366:57602366	38.3299	739.503	0.0518319
1	Chr1:57533670	57533670	T	C	0.0626305	18.0678	3.60208	5.28e-07	1:57463670:57603670	38.3299	739.503	0.0518319
1	Chr1:57535340	57535340	T	C	0.0647182	18.2693	3.56462	2.97e-07	1:57465340:57605340	40.4057	739.503	0.054639
1	Chr1:57536206	57536206	A	G	0.0626305	18.0678	3.60208	5.28e-07	1:57466206:57606206	38.3299	739.503	0.0518319
1	Chr1:57537874	57537874	T	TAG	0.0626305	18.0678	3.60208	5.28e-07	1:57467874:57607874	38.3299	739.503	0.0518319
1	Chr1:57538282	57538282	A	G	0.0626305	18.0678	3.60208	5.28e-07	1:57468282:57608282	38.3299	739.503	0.0518319
1	Chr1:57538434	57538434	T	A	0.0626305	18.0678	3.60208	5.28e-07	1:57468434:57608434	38.3299	739.503	0.0518319
1	Chr1:57538808	57538808	T	A	0.0626305	18.0678	3.60208	5.28e-07	1:57468808:57608808	38.3299	739.503	0.0518319
1	Chr1:57538809	57538809	A	T	0.0626305	18.0678	3.60208	5.28e-07	1:57468809:57608809	38.3299	739.503	0.0518319
1	Chr1:57543545	57543545	G	A	0.0626305	18.0678	3.60208	5.28e-07	1:57473545:57613545	38.3299	739.503	0.0518319
1	Chr1:57543984	57543984	A	AC	0.0647182	18.2693	3.56462	2.97e-07	1:57473984:57613984	40.4057	739.503	0.054639
1	Chr1:57546019	57546019	C	T	0.0647182	18.2693	3.56462	2.97e-07	1:57476019:57616019	40.4057	739.503	0.054639
1	Chr1:57547778	57547778	T	C	0.0626305	18.0678	3.60208	5.28e-07	1:57477778:57617778	38.3299	739.503	0.0518319
1	Chr1:57548645	57548645	G	A	0.0626305	18.0678	3.60208	5.28e-07	1:57478645:57618645	38.3299	739.503	0.0518319
1	Chr1:57548913	57548913	C	G	0.0626305	18.0678	3.60208	5.28e-07	1:57478913:57618913	38.3299	739.503	0.0518319
1	Chr1:57548969	57548969	G	A	0.0626305	18.0678	3.60208	5.28e-07	1:57478969:57618969	38.3299	739.503	0.0518319
1	Chr1:57549249	57549249	T	G	0.0626305	18.0678	3.60208	5.28e-07	1:57479249:57619249	38.3299	739.503	0.0518319
1	Chr1:57549324	57549324	G	T	0.0626305	18.0678	3.60208	5.28e-07	1:57479324:57619324	38.3299	739.503	0.0518319
1	Chr1:57550046	57550046	G	T	0.0626305	18.0678	3.60208	5.28e-07	1:57480046:57620046	38.3299	739.503	0.0518319
1	Chr1:57550113	57550113	CG	C	0.0626305	18.0678	3.60208	5.28e-07	1:57480113:57620113	38.3299	739.503	0.0518319
1	Chr1:57550207	57550207	GC	G	0.0626305	18.0678	3.60208	5.28e-07	1:57480207:57620207	38.3299	739.503	0.0518319
1	Chr1:57550348	57550348	A	C	0.0626305	18.0678	3.60208	5.28e-07	1:57480348:57620348	38.3299	739.503	0.0518319
1	Chr1:57550414	57550414	G	A	0.0626305	18.0678	3.60208	5.28e-07	1:57480414:57620414	38.3299	739.503	0.0518319
1	Chr1:57550583	57550583	CT	C	0.0678497	17.0286	3.43419	7.1e-07	1:57480583:57620583	36.6794	739.503	0.0496
1	Chr1:57550626	57550626	G	C	0.0626305	18.0678	3.60208	5.28e-07	1:57480626:57620626	38.3299	739.503	0.0518319
1	Chr1:57550693	57550693	A	G	0.0626305	18.0678	3.60208	5.28e-07	1:57480693:57620693	38.3299	739.503	0.0518319
1	Chr1:57550812	57550812	T	C	0.0626305	18.0678	3.60208	5.28e-07	1:57480812:57620812	38.3299	739.503	0.0518319
1	Chr1:57550831	57550831	G	C	0.0626305	18.0678	3.60208	5.28e-07	1:57480831:57620831	38.3299	739.503	0.0518319
1	Chr1:57550982	57550982	C	G	0.0626305	18.0678	3.60208	5.28e-07	1:57480982:57620982	38.3299	739.503	0.0518319
1	Chr1:57551893	57551893	GA	G	0.0626305	18.0678	3.60208	5.28e-07	1:57481893:57621893	38.3299	739.503	0.0518319
1	Chr1:57551979	57551979	A	G	0.0626305	18.0678	3.60208	5.28e-07	1:57481979:57621979	38.3299	739.503	0.0518319
1	Chr1:57552017	57552017	A	G	0.0626305	18.0678	3.60208	5.28e-07	1:57482017:57622017	38.3299	739.503	0.0518319
1	Chr1:57552029	57552029	A	G	0.0626305	18.0678	3.60208	5.28e-07	1:57482029:57622029	38.3299	739.503	0.0518319
1	Chr1:57552183	57552183	G	A	0.0626305	18.0678	3.60208	5.28e-07	1:57482183:57622183	38.3299	739.503	0.0518319
1	Chr1:57552198	57552198	G	A	0.0626305	18.0678	3.60208	5.28e-07	1:57482198:57622198	38.3299	739.503	0.0518319
1	Chr1:57552213	57552213	C	T	0.0626305	18.0678	3.60208	5.28e-07	1:57482213:57622213	38.3299	739.503	0.0518319
1	Chr1:57552266	57552266	A	G	0.0626305	18.0678	3.60208	5.28e-07	1:57482266:57622266	38.3299	739.503	0.0518319
1	Chr1:57552465	57552465	A	G	0.0626305	18.0678	3.60208	5.28e-07	1:57482465:57622465	38.3299	739.503	0.0518319
1	Chr1:57552501	57552501	G	A	0.0626305	18.0678	3.60208	5.28e-07	1:57482501:57622501	38.3299	739.503	0.0518319
1	Chr1:57553560	57553560	A	G	0.0709812	17.2149	3.49196	8.23e-07	1:57483560:57623560	39.0847	739.503	0.0528527
1	Chr1:57554174	57554174	C	T	0.0626305	18.0678	3.60208	5.28e-07	1:57484174:57624174	38.3299	739.503	0.0518319
1	Chr1:57554426	57554426	A	C	0.0626305	18.0678	3.60208	5.28e-07	1:57484426:57624426	38.3299	739.503	0.0518319
1	Chr1:57554965	57554965	G	C	0.0626305	18.0678	3.60208	5.28e-07	1:57484965:57624965	38.3299	739.503	0.0518319
1	Chr1:57555686	57555686	T	C	0.0626305	18.0678	3.60208	5.28e-07	1:57485686:57625686	38.3299	739.503	0.0518319
1	Chr1:57555875	57555875	G	GGGA	0.0626305	18.0678	3.60208	5.28e-07	1:57485875:57625875	38.3299	739.503	0.0518319
1	Chr1:57555925	57555925	G	C	0.0626305	18.0678	3.60208	5.28e-07	1:57485925:57625925	38.3299	739.503	0.0518319
1	Chr1:57556404	57556404	T	C	0.0626305	18.0678	3.60208	5.28e-07	1:57486404:57626404	38.3299	739.503	0.0518319
1	Chr1:57556651	57556651	G	T	0.0814196	15.5685	3.25513	1.73e-06	1:57486651:57626651	36.2551	739.503	0.0490264
1	Chr1:57556734	57556734	T	G	0.0814196	15.5685	3.25513	1.73e-06	1:57486734:57626734	36.2551	739.503	0.0490264
1	Chr1:57556807	57556807	G	T	0.0814196	15.5685	3.25513	1.73e-06	1:57486807:57626807	36.2551	739.503	0.0490264
1	Chr1:57556824	57556824	CAAA	C	0.0814196	15.5685	3.25513	1.73e-06	1:57486824:57626824	36.2551	739.503	0.0490264
1	Chr1:57556833	57556833	GGGC	G	0.0824635	15.9574	3.24022	8.45e-07	1:57486833:57626833	38.5336	739.503	0.0521074
1	Chr1:57558063	57558063	G	A	0.0626305	18.0678	3.60208	5.28e-07	1:57488063:57628063	38.3299	739.503	0.0518319
1	Chr1:57558179	57558179	A	G	0.0835073	15.7885	3.22867	1.01e-06	1:57488179:57628179	38.1562	739.503	0.0515971
1	Chr1:57559568	57559568	T	G	0.0626305	18.0678	3.60208	5.28e-07	1:57489568:57629568	38.3299	739.503	0.0518319
1	Chr1:57564464	57564464	T	TGCCGTGGGACATCTGTGAGACTCTCCCTGGACACAC	0.0605428	19.2301	3.7131	2.23e-07	1:57494464:57634464	42.0661	739.503	0.0568844
1	Chr1:57564467	57564467	*	CGTGGGACATCTGTGAGACTCTCCCTGGACACACGCT	0.0632054	19.2103	3.77414	3.58e-07	1:57494467:57634467	43.7016	739.503	0.0590959
1	Chr1:57564482	57564482	*	A	0.0668058	16.4418	3.56146	3.9e-06	1:57494482:57634482	33.7066	739.503	0.0455801
1	Chr1:57564488	57564488	*	T	0.0668058	16.4418	3.56146	3.9e-06	1:57494488:57634488	33.7066	739.503	0.0455801
1	Chr1:57564490	57564490	*	C	0.0668058	16.4418	3.56146	3.9e-06	1:57494490:57634490	33.7066	739.503	0.0455801
1	Chr1:57564495	57564495	*	A	0.0668058	16.4418	3.56146	3.9e-06	1:57494495:57634495	33.7066	739.503	0.0455801
1	Chr1:57577270	57577270	G	T	0.065762	17.1232	3.53317	1.26e-06	1:57507270:57647270	36.0274	739.503	0.0487184
1	Chr1:57577273	57577273	C	T	0.065762	17.1232	3.53317	1.26e-06	1:57507273:57647273	36.0274	739.503	0.0487184
1	Chr1:57577274	57577274	A	G	0.065762	17.1232	3.53317	1.26e-06	1:57507274:57647274	36.0274	739.503	0.0487184
1	Chr1:57580878	57580878	G	A	0.0782881	15.0193	3.31707	5.96e-06	1:57510878:57650878	32.5552	739.503	0.0440231
1	Chr1:57585826	57585826	G	A	0.0793319	15.454	3.30079	2.84e-06	1:57515826:57655826	34.8869	739.503	0.0471762
1	Chr1:57587229	57587229	A	G	0.0814196	15.8272	3.27155	1.31e-06	1:57517229:57657229	37.4701	739.503	0.0506693
1	Chr1:57587645	57587645	T	TG	0.0730689	16.7363	3.40225	8.69e-07	1:57517645:57657645	37.9428	739.503	0.0513085
1	Chr1:57588484	57588484	T	C	0.0730689	16.7363	3.40225	8.69e-07	1:57518484:57658484	37.9428	739.503	0.0513085
1	Chr1:57589875	57589875	A	G	0.0762004	16.187	3.35363	1.39e-06	1:57519875:57659875	36.8891	739.503	0.0498836
1	Chr1:57591554	57591554	A	G	0.065762	17.1232	3.53317	1.26e-06	1:57521554:57661554	36.0274	739.503	0.0487184
1	Chr1:57591844	57591844	A	G	0.0814196	15.8272	3.27155	1.31e-06	1:57521844:57661844	37.4701	739.503	0.0506693
1	Chr1:57591948	57591948	T	C	0.065762	17.1232	3.53317	1.26e-06	1:57521948:57661948	36.0274	739.503	0.0487184
1	Chr1:57595615	57595615	G	T	0.0835073	14.5285	3.23914	7.28e-06	1:57525615:57665615	32.3091	739.503	0.0436903
1	Chr1:57603329	57603329	A	G	0.0730689	15.9456	3.40648	2.86e-06	1:57533329:57673329	34.4423	739.503	0.0465749
1	Chr1:57609799	57609799	G	A	0.0626305	18.0678	3.60208	5.28e-07	1:57539799:57679799	38.3299	739.503	0.0518319
1	Chr1:57610883	57610883	A	T	0.0688935	16.7537	3.47656	1.44e-06	1:57540883:57680883	36.0105	739.503	0.0486956
1	Chr1:57612336	57612336	TG	CG	0.0708245	15.9179	3.45959	4.2e-06	1:57542336:57682336	33.349	739.503	0.0450965
1	Chr1:57616797	57616797	A	G	0.0741127	15.7626	3.38452	3.2e-06	1:57546797:57686797	34.0986	739.503	0.0461102
1	Chr1:57617833	57617833	A	G	0.0814196	14.5903	3.27179	8.22e-06	1:57547833:57687833	31.8423	739.503	0.0430591
1	Chr1:57621102	57621102	C	CT	0.0626305	18.0678	3.60208	5.28e-07	1:57551102:57691102	38.3299	739.503	0.0518319
1	Chr1:57627992	57627992	GGAC	TGAC	0.0699374	16.3889	3.46477	2.24e-06	1:57557992:57697992	34.9423	739.503	0.0472511
1	Chr1:57632410	57632410	C	CT	0.0730689	15.616	3.39815	4.32e-06	1:57562410:57702410	33.0331	739.503	0.0446694
1	Chr1:57632708	57632708	A	G	0.0866388	14.7847	3.18777	3.52e-06	1:57562708:57702708	34.5947	739.503	0.0467811
1	Chr1:57633427	57633427	G	T	0.0688935	16.5902	3.47922	1.86e-06	1:57563427:57703427	35.3111	739.503	0.0477497
1	Chr1:57633984	57633984	A	C	0.0866388	14.7847	3.18777	3.52e-06	1:57563984:57703984	34.5947	739.503	0.0467811
1	Chr1:57635909	57635909	T	C	0.065762	17.6461	3.54146	6.27e-07	1:57565909:57705909	38.2613	739.503	0.0517393
1	Chr1:57636152	57636152	T	C	0.0741127	15.4328	3.38481	5.13e-06	1:57566152:57706152	32.6866	739.503	0.0442008
1	Chr1:57639302	57639302	C	T	0.0636743	17.4308	3.57782	1.11e-06	1:57569302:57709302	36.229	739.503	0.048991
1	Chr1:57640085	57640085	T	C	0.0709812	15.3367	3.4359	8.06e-06	1:57570085:57710085	31.0214	739.503	0.041949
1	Chr1:57642745	57642745	AACACTCAGTTCAGTTCAG	A	0.0636743	17.4308	3.57782	1.11e-06	1:57572745:57712745	36.229	739.503	0.048991
1	Chr1:57644353	57644353	A	AT	0.085595	14.3956	3.2017	6.92e-06	1:57574353:57714353	32.4397	739.503	0.0438669
1	Chr1:57644373	57644373	A	T	0.085595	14.3956	3.2017	6.92e-06	1:57574373:57714373	32.4397	739.503	0.0438669
1	Chr1:57644540	57644540	A	AT	0.0636743	17.4308	3.57782	1.11e-06	1:57574540:57714540	36.229	739.503	0.048991
1	Chr1:57645700	57645700	A	G	0.0709812	15.3367	3.4359	8.06e-06	1:57575700:57715700	31.0214	739.503	0.041949
1	Chr1:57648682	57648682	A	G	0.0730689	15.5366	3.39634	4.77e-06	1:57578682:57718682	32.6981	739.503	0.0442163
1	Chr1:57649277	57649277	T	TTAAAATGA	0.0720251	15.1832	3.41521	8.76e-06	1:57579277:57719277	30.816	739.503	0.0416713
1	Chr1:57649402	57649402	C	T	0.0709812	15.3367	3.4359	8.06e-06	1:57579402:57719402	31.0214	739.503	0.041949
1	Chr1:57650040	57650040	T	G	0.0709812	15.3367	3.4359	8.06e-06	1:57580040:57720040	31.0214	739.503	0.041949
1	Chr1:57650200	57650200	A	G	0.065762	17.1232	3.53317	1.26e-06	1:57580200:57720200	36.0274	739.503	0.0487184
1	Chr1:57651250	57651250	A	G	0.0605428	19.2301	3.7131	2.23e-07	1:57581250:57721250	42.0661	739.503	0.0568844
1	Chr1:57651756	57651756	T	A	0.0688935	15.9784	3.47583	4.29e-06	1:57581756:57721756	32.7547	739.503	0.0442929
1	Chr1:57652104	57652104	C	T	0.0720251	15.1832	3.41521	8.76e-06	1:57582104:57722104	30.816	739.503	0.0416713
1	Chr1:57653512	57653512	T	C	0.065762	17.1232	3.53317	1.26e-06	1:57583512:57723512	36.0274	739.503	0.0487184
1	Chr1:57654310	57654310	T	G	0.0720251	15.1832	3.41521	8.76e-06	1:57584310:57724310	30.816	739.503	0.0416713
1	Chr1:57656341	57656341	T	C	0.0730689	15.5366	3.39634	4.77e-06	1:57586341:57726341	32.6981	739.503	0.0442163
1	Chr1:57657328	57657328	A	G	0.0714286	16.1732	3.52509	4.47e-06	1:57587328:57727328	34.6984	739.503	0.0469212
1	Chr1:57658187	57658187	C	T	0.0668058	16.5255	3.51062	2.51e-06	1:57588187:57728187	34.0507	739.503	0.0460453
1	Chr1:57687278	57687278	T	C	0.0605428	19.2301	3.7131	2.23e-07	1:57617278:57757278	42.0661	739.503	0.0568844
1	Chr1:57694810	57694810	T	C	0.0605428	19.2301	3.7131	2.23e-07	1:57624810:57764810	42.0661	739.503	0.0568844
1	Chr1:57700320	57700320	C	T	0.0751566	15.221	3.4059	7.86e-06	1:57630320:57770320	32.2071	739.503	0.0435524
1	Chr1:57701458	57701458	ACTTTCCTTTC	ACTTTC	0.0626305	19.7603	3.66196	6.81e-08	1:57631458:57771458	45.8473	739.503	0.0619975
1	Chr1:57705046	57705046	T	A	0.0751566	15.221	3.4059	7.86e-06	1:57635046:57775046	32.2071	739.503	0.0435524
1	Chr1:57724990	57724990	G	GT	0.0636743	19.5063	3.64841	8.97e-08	1:57654990:57794990	45.3702	739.503	0.0613523
1	Chr1:57726689	57726689	G	C	0.0751566	15.221	3.4059	7.86e-06	1:57656689:57796689	32.2071	739.503	0.0435524
1	Chr1:57727578	57727578	A	T	0.065762	19.2709	3.59872	8.56e-08	1:57657578:57797578	45.6317	739.503	0.0617059
1	Chr1:57731781	57731781	T	C	0.0678497	18.9102	3.55297	1.02e-07	1:57661781:57801781	45.2331	739.503	0.0611669
1	Chr1:57741290	57741290	A	G	0.0647182	19.936	3.62297	3.74e-08	1:57671290:57811290	48.1144	739.503	0.0650632
1	Chr1:57746872	57746872	T	C	0.0647182	19.936	3.62297	3.74e-08	1:57676872:57816872	48.1144	739.503	0.0650632
1	Chr1:57748543	57748543	G	A	0.065762	19.2709	3.59872	8.56e-08	1:57678543:57818543	45.6317	739.503	0.0617059
1	Chr1:57760592	57760592	T	G	0.0678497	18.9102	3.55297	1.02e-07	1:57690592:57830592	45.2331	739.503	0.0611669
1	Chr1:57780624	57780624	C	T	0.0741127	17.6491	3.43498	2.78e-07	1:57710624:57850624	42.749	739.503	0.0578078
1	Chr1:57805029	57805029	A	T	0.0647182	19.936	3.62297	3.74e-08	1:57735029:57875029	48.1144	739.503	0.0650632
1	Chr1:57806268	57806268	C	T	0.0772443	18.2989	3.38158	6.26e-08	1:57736268:57876268	47.7346	739.503	0.0645496
1	Chr1:57808004	57808004	G	C	0.0685225	19.3044	3.57579	6.71e-08	1:57738004:57878004	47.5716	739.503	0.0643292
1	Chr1:57811956	57811956	T	C	0.0772443	18.2989	3.38158	6.26e-08	1:57741956:57881956	47.7346	739.503	0.0645496
1	Chr1:57813181	57813181	A	AAT	0.0741127	19.0413	3.43973	3.1e-08	1:57743181:57883181	49.7593	739.503	0.0672875
1	Chr1:57814368	57814368	A	G	0.0741127	17.6491	3.43498	2.78e-07	1:57744368:57884368	42.749	739.503	0.0578078
1	Chr1:57832212	57832212	T	C	0.0782881	15.583	3.27332	1.93e-06	1:57762212:57902212	35.0448	739.503	0.0473896
1	Chr1:57832974	57832974	A	G	0.085595	14.6924	3.16968	3.56e-06	1:57762974:57902974	33.7911	739.503	0.0456944
1	Chr1:57833625	57833625	T	A	0.0748945	18.8283	3.44217	4.5e-08	1:57763625:57903625	49.124	739.503	0.0664284
1	Chr1:57835085	57835085	A	T	0.0835073	15.9656	3.20086	6.1e-07	1:57765085:57905085	39.017	739.503	0.0527611
1	Chr1:57839527	57839527	A	G	0.0647182	19.936	3.62297	3.74e-08	1:57769527:57909527	48.1144	739.503	0.0650632
1	Chr1:57841181	57841181	A	T	0.0782881	15.583	3.27332	1.93e-06	1:57771181:57911181	35.0448	739.503	0.0473896
1	Chr1:57842807	57842807	C	A	0.0678497	19.0584	3.55298	8.14e-08	1:57772807:57912807	45.9448	739.503	0.0621294
1	Chr1:57848268	57848268	C	T	0.0647182	19.936	3.62297	3.74e-08	1:57778268:57918268	48.1144	739.503	0.0650632
1	Chr1:57852790	57852790	A	C	0.0751566	16.9894	3.41642	6.6e-07	1:57782790:57922790	40.1256	739.503	0.0542602
1	Chr1:57853370	57853370	C	A	0.0720251	17.5276	3.46711	4.3e-07	1:57783370:57923370	41.0672	739.503	0.0555335
1	Chr1:57861427	57861427	C	A	0.0762004	17.1954	3.44097	5.82e-07	1:57791427:57931427	41.6284	739.503	0.0562924
1	Chr1:57862159	57862159	G	GA	0.0751566	16.8041	3.32008	4.16e-07	1:57792159:57932159	39.2551	739.503	0.0530831
1	Chr1:57862707	57862707	G	C	0.0741127	15.7499	3.3341	2.31e-06	1:57792707:57932707	34.0437	739.503	0.0460359
1	Chr1:57864639	57864639	A	G	0.0730689	16.1714	3.35407	1.43e-06	1:57794639:57934639	35.4246	739.503	0.0479033
1	Chr1:57864842	57864842	C	T	0.0730689	16.1714	3.35407	1.43e-06	1:57794842:57934842	35.4246	739.503	0.0479033
1	Chr1:57864899	57864899	A	G	0.0730689	16.1714	3.35407	1.43e-06	1:57794899:57934899	35.4246	739.503	0.0479033
1	Chr1:57866603	57866603	G	A	0.0730689	16.1714	3.35407	1.43e-06	1:57796603:57936603	35.4246	739.503	0.0479033
1	Chr1:57866844	57866844	C	T	0.0688935	18.4356	3.53067	1.77e-07	1:57796844:57936844	43.6036	739.503	0.0589634
1	Chr1:57866860	57866860	T	C	0.0688935	18.4356	3.53067	1.77e-07	1:57796860:57936860	43.6036	739.503	0.0589634
1	Chr1:57866909	57866909	C	A	0.0730689	16.1714	3.35407	1.43e-06	1:57796909:57936909	35.4246	739.503	0.0479033
1	Chr1:57866987	57866987	C	A	0.0730689	16.1714	3.35407	1.43e-06	1:57796987:57936987	35.4246	739.503	0.0479033
1	Chr1:57867003	57867003	C	G	0.0730689	16.1714	3.35407	1.43e-06	1:57797003:57937003	35.4246	739.503	0.0479033
1	Chr1:57867233	57867233	G	A	0.0730689	16.1714	3.35407	1.43e-06	1:57797233:57937233	35.4246	739.503	0.0479033
1	Chr1:57867926	57867926	G	A	0.0730689	16.1714	3.35407	1.43e-06	1:57797926:57937926	35.4246	739.503	0.0479033
1	Chr1:57868095	57868095	A	G	0.0762004	16.8654	3.30653	3.39e-07	1:57798095:57938095	40.0459	739.503	0.0541525
1	Chr1:57868239	57868239	T	A	0.0835073	14.415	3.19167	6.29e-06	1:57798239:57938239	31.8063	739.503	0.0430103
1	Chr1:57868281	57868281	A	G	0.0835073	14.415	3.19167	6.29e-06	1:57798281:57938281	31.8063	739.503	0.0430103
1	Chr1:57868327	57868327	C	T	0.0730689	16.1714	3.35407	1.43e-06	1:57798327:57938327	35.4246	739.503	0.0479033
1	Chr1:57868500	57868500	A	G	0.0741127	16.2347	3.33963	1.17e-06	1:57798500:57938500	36.1717	739.503	0.0489136
1	Chr1:57868501	57868501	T	G	0.0741127	16.2347	3.33963	1.17e-06	1:57798501:57938501	36.1717	739.503	0.0489136
1	Chr1:57868520	57868520	C	T	0.0730689	16.1714	3.35407	1.43e-06	1:57798520:57938520	35.4246	739.503	0.0479033
1	Chr1:57868850	57868850	C	T	0.0835073	14.415	3.19167	6.29e-06	1:57798850:57938850	31.8063	739.503	0.0430103
1	Chr1:57869065	57869065	A	G	0.0741127	16.2347	3.33963	1.17e-06	1:57799065:57939065	36.1717	739.503	0.0489136
1	Chr1:57870565	57870565	T	A	0.085595	15.0841	3.16816	1.92e-06	1:57800565:57940565	35.6169	739.503	0.0481633
1	Chr1:57870939	57870939	A	G	0.0647182	19.936	3.62297	3.74e-08	1:57800939:57940939	48.1144	739.503	0.0650632
1	Chr1:57871795	57871795	G	A	0.0709812	18.9317	3.49016	5.82e-08	1:57801795:57941795	47.2691	739.503	0.0639201
1	Chr1:57872673	57872673	A	G	0.0866388	16.241	3.15589	2.66e-07	1:57802673:57942673	41.7456	739.503	0.0564509
1	Chr1:57882581	57882581	C	G	0.065762	19.2709	3.59872	8.56e-08	1:57812581:57952581	45.6317	739.503	0.0617059
1	Chr1:57889657	57889657	A	G	0.0699374	19.5421	3.51134	2.62e-08	1:57819657:57959657	49.6814	739.503	0.0671822
1	Chr1:57893792	57893792	T	C	0.0709812	18.9317	3.49016	5.82e-08	1:57823792:57963792	47.2691	739.503	0.0639201
1	Chr1:57895869	57895869	C	G	0.0709812	18.9317	3.49016	5.82e-08	1:57825869:57965869	47.2691	739.503	0.0639201
1	Chr1:57898335	57898335	T	C	0.0730689	17.0212	3.45519	8.38e-07	1:57828335:57968335	39.2455	739.503	0.0530702
1	Chr1:57901230	57901230	G	A	0.0699374	17.9046	3.51813	3.59e-07	1:57831230:57971230	41.7043	739.503	0.0563951
1	Chr1:57901231	57901231	A	C	0.0699374	17.9046	3.51813	3.59e-07	1:57831231:57971231	41.7043	739.503	0.0563951
1	Chr1:57902457	57902457	G	A	0.0668058	20.5644	3.57858	9.11e-09	1:57832457:57972457	52.7288	739.503	0.0713031
1	Chr1:57903089	57903089	A	G	0.0668058	20.5644	3.57858	9.11e-09	1:57833089:57973089	52.7288	739.503	0.0713031
1	Chr1:57904147	57904147	G	A	0.0688935	18.2871	3.53043	2.22e-07	1:57834147:57974147	42.904	739.503	0.0580173
1	Chr1:57905584	57905584	A	T	0.0678497	19.914	3.55582	2.14e-08	1:57835584:57975584	50.1627	739.503	0.067833
1	Chr1:57905999	57905999	G	A	0.0647182	19.936	3.62297	3.74e-08	1:57835999:57975999	48.1144	739.503	0.0650632
1	Chr1:57914596	57914596	T	C	0.0678497	19.914	3.55582	2.14e-08	1:57844596:57984596	50.1627	739.503	0.067833
1	Chr1:57920967	57920967	A	G	0.0762004	17.6764	3.39877	1.98e-07	1:57850967:57990967	43.9899	739.503	0.0594857
1	Chr1:57933231	57933231	T	C	0.0720251	17.3266	3.47656	6.23e-07	1:57863231:58003231	40.1307	739.503	0.0542672
1	Chr1:57934894	57934894	T	C	0.065762	19.6268	3.59826	4.91e-08	1:57864894:58004894	47.3327	739.503	0.0640062
1	Chr1:57949067	57949067	T	C	0.0845511	16.7139	3.24416	2.58e-07	1:57879067:58019067	43.2453	739.503	0.0584789
1	Chr1:57958462	57958462	A	T	0.0730689	18.8718	3.45726	4.8e-08	1:57888462:58028462	48.2433	739.503	0.0652374
1	Chr1:57958624	57958624	A	G	0.0730689	18.8718	3.45726	4.8e-08	1:57888624:58028624	48.2433	739.503	0.0652374
1	Chr1:57962475	57962475	G	C	0.0688935	17.8069	3.53989	4.9e-07	1:57892475:58032475	40.6803	739.503	0.0550104
1	Chr1:57962486	57962486	C	T	0.0688935	17.8069	3.53989	4.9e-07	1:57892486:58032486	40.6803	739.503	0.0550104
1	Chr1:57963949	57963949	A	G	0.0688935	17.8069	3.53989	4.9e-07	1:57893949:58033949	40.6803	739.503	0.0550104
1	Chr1:57969806	57969806	C	A	0.0647182	19.1978	3.62311	1.17e-07	1:57899806:58039806	44.6172	739.503	0.060334
1	Chr1:57981146	57981146	C	CG	0.0688935	17.8069	3.53989	4.9e-07	1:57911146:58051146	40.6803	739.503	0.0550104
1	Chr1:57981868	57981868	T	C	0.0720251	17.1475	3.47832	8.23e-07	1:57911868:58051868	39.3054	739.503	0.0531511
1	Chr1:57983050	57983050	A	G	0.0699374	18.2418	3.51739	2.15e-07	1:57913050:58053050	43.2899	739.503	0.0585393
1	Chr1:57988582	57988582	A	G	0.0720251	16.7525	3.47907	1.47e-06	1:57918582:58058582	37.5154	739.503	0.0507305
1	Chr1:57990229	57990229	A	G	0.0751566	15.9658	3.41963	3.03e-06	1:57920229:58060229	35.4362	739.503	0.0479189
1	Chr1:57991175	57991175	A	G	0.0751566	15.9658	3.41963	3.03e-06	1:57921175:58061175	35.4362	739.503	0.0479189
1	Chr1:57993242	57993242	T	C	0.0751566	15.9658	3.41963	3.03e-06	1:57923242:58063242	35.4362	739.503	0.0479189
1	Chr1:57997543	57997543	T	C	0.0782881	16.6496	3.36574	7.54e-07	1:57927543:58067543	40.0063	739.503	0.0540989
1	Chr1:57998095	57998095	T	C	0.0782881	16.6496	3.36574	7.54e-07	1:57928095:58068095	40.0063	739.503	0.0540989
1	Chr1:57999367	57999367	T	A	0.0772443	16.408	3.38573	1.26e-06	1:57929367:58069367	38.3791	739.503	0.0518985
1	Chr1:58000187	58000187	T	C	0.0782881	16.6496	3.36574	7.54e-07	1:57930187:58070187	40.0063	739.503	0.0540989
1	Chr1:58001335	58001335	G	A	0.0762004	17.6541	3.40032	2.08e-07	1:57931335:58071335	43.8789	739.503	0.0593357
1	Chr1:58001351	58001351	A	C	0.0762004	17.6541	3.40032	2.08e-07	1:57931351:58071351	43.8789	739.503	0.0593357
1	Chr1:58002095	58002095	A	T	0.0762004	17.6541	3.40032	2.08e-07	1:57932095:58072095	43.8789	739.503	0.0593357
1	Chr1:58005950	58005950	T	C	0.0709812	17.1486	3.49146	9.03e-07	1:57935950:58075950	38.7842	739.503	0.0524464
1	Chr1:58007526	58007526	T	C	0.0709812	17.1486	3.49146	9.03e-07	1:57937526:58077526	38.7842	739.503	0.0524464
1	Chr1:58008440	58008440	T	C	0.0751566	15.9658	3.41963	3.03e-06	1:57938440:58078440	35.4362	739.503	0.0479189
1	Chr1:58014150	58014150	T	C	0.0678497	20.2614	3.55539	1.21e-08	1:57944150:58084150	51.9281	739.503	0.0702204
1	Chr1:58014565	58014565	T	C	0.0751566	15.9658	3.41963	3.03e-06	1:57944565:58084565	35.4362	739.503	0.0479189
1	Chr1:58017122	58017122	T	C	0.0772443	17.1984	3.38501	3.76e-07	1:57947122:58087122	42.1657	739.503	0.057019
1	Chr1:58041695	58041695	A	G	0.0709812	16.286	3.49382	3.14e-06	1:57971695:58111695	34.9806	739.503	0.0473028
1	Chr1:58065268	58065268	T	G	0.0751566	15.8116	3.41495	3.65e-06	1:57995268:58135268	34.755	739.503	0.0469978
1	Chr1:58105207	58105207	G	C	0.0668058	16.9798	3.57499	2.04e-06	1:58035207:58175207	35.9485	739.503	0.0486118
1	Chr1:58109504	58109504	T	C	0.0668058	17.9985	3.57871	4.92e-07	1:58039504:58179504	40.3914	739.503	0.0546197
1	Chr1:58122350	58122350	C	T	0.0678497	15.7195	3.5515	9.59e-06	1:58052350:58192350	31.2566	739.503	0.042267
1	Chr1:58175923	58175923	C	T	0.0751566	15.0988	3.40693	9.35e-06	1:58105923:58245923	31.692	739.503	0.0428559
1	Chr1:58187718	58187718	T	C	0.0772443	15.0198	3.37539	8.6e-06	1:58117718:58257718	32.1597	739.503	0.0434882
1	Chr1:58208939	58208939	C	T	0.0709812	16.9428	3.48664	1.18e-06	1:58138939:58278939	37.8589	739.503	0.0511951
1	Chr1:58257419	58257419	C	G	0.0741127	15.6804	3.42883	4.81e-06	1:58187419:58327419	33.7439	739.503	0.0456305
1	Chr1:73539198	73539198	G	A	0.0835073	14.5779	3.14341	3.52e-06	1:73469198:73609198	32.5292	739.503	0.0439879
1	Chr1:75053027	75053027	A	G	0.152401	11.804	2.4994	2.33e-06	1:74983027:75123027	35.997	739.503	0.0486773
1	Chr1:75062865	75062865	A	G	0.140919	12.0001	2.63529	5.27e-06	1:74992865:75132865	34.8661	739.503	0.047148
1	Chr1:75071870	75071870	T	A	0.143006	11.8225	2.62207	6.52e-06	1:75001870:75141870	34.2595	739.503	0.0463277
1	Chr1:75073517	75073517	A	G	0.143006	12.0384	2.64826	5.47e-06	1:75003517:75143517	35.5222	739.503	0.0480352
1	Chr1:75074793	75074793	G	A	0.143006	11.8225	2.62207	6.52e-06	1:75004793:75144793	34.2595	739.503	0.0463277
1	Chr1:75109155	75109155	C	G	0.153445	11.3028	2.51549	7.01e-06	1:75039155:75179155	33.1902	739.503	0.0448818
1	Chr1:75129582	75129582	G	T	0.145094	12.1132	2.6145	3.6e-06	1:75059582:75199582	36.4012	739.503	0.0492239
1	Chr1:75132440	75132440	A	T	0.143006	12.0384	2.64826	5.47e-06	1:75062440:75202440	35.5222	739.503	0.0480352
1	Chr1:75133909	75133909	C	T	0.143006	12.0384	2.64826	5.47e-06	1:75063909:75203909	35.5222	739.503	0.0480352
1	Chr1:75134458	75134458	A	G	0.143006	12.0384	2.64826	5.47e-06	1:75064458:75204458	35.5222	739.503	0.0480352
1	Chr1:75146268	75146268	T	C	0.145094	12.4839	2.63511	2.16e-06	1:75076268:75216268	38.6633	739.503	0.0522828
1	Chr1:75147317	75147317	A	C	0.14405	12.1794	2.64252	4.05e-06	1:75077317:75217317	36.58	739.503	0.0494656
1	Chr1:75147438	75147438	G	A	0.14405	12.1794	2.64252	4.05e-06	1:75077438:75217438	36.58	739.503	0.0494656
1	Chr1:75153301	75153301	T	C	0.143006	12.0384	2.64826	5.47e-06	1:75083301:75223301	35.5222	739.503	0.0480352
1	Chr1:75153696	75153696	C	CTCTG	0.143006	12.0384	2.64826	5.47e-06	1:75083696:75223696	35.5222	739.503	0.0480352
1	Chr1:75156359	75156359	T	C	0.14405	12.1794	2.64252	4.05e-06	1:75086359:75226359	36.58	739.503	0.0494656
1	Chr1:75160721	75160721	G	T	0.141962	11.8377	2.65372	8.17e-06	1:75090721:75230721	34.1384	739.503	0.046164
3	Chr3:1712349	1712349	C	T	0.136743	11.7823	2.60257	5.98e-06	3:1642349:1782349	32.7744	739.503	0.0443196
3	Chr3:88986807	88986807	A	G	0.263048	9.62146	2.10157	4.69e-06	3:88916807:89056807	35.891	739.503	0.048534
3	Chr3:88987646	88987646	T	C	0.256785	9.4984	2.12408	7.76e-06	3:88917646:89057646	34.4362	739.503	0.0465667
3	Chr3:90771675	90771675	T	C	0.0678497	16.933	3.59756	2.52e-06	3:90701675:90841675	36.2687	739.503	0.0490447
3	Chr3:90772511	90772511	A	G	0.0678497	16.933	3.59756	2.52e-06	3:90702511:90842511	36.2687	739.503	0.0490447
3	Chr3:90828701	90828701	T	C	0.0584551	18.3451	3.82783	1.65e-06	3:90758701:90898701	37.0453	739.503	0.0500949
3	Chr3:90831535	90831535	G	C	0.0605428	18.1564	3.78402	1.6e-06	3:90761535:90901535	37.4998	739.503	0.0507095
3	Chr3:90832942	90832942	A	G	0.0605428	18.1564	3.78402	1.6e-06	3:90762942:90902942	37.4998	739.503	0.0507095
5	Chr5:58612273	58612273	TTG	T	0.200418	-11.416	2.27471	5.2e-07	5:58542273:58682273	41.7693	739.503	0.056483
5	Chr5:58623620	58623620	C	T	0.220251	-9.7786	2.1656	6.32e-06	5:58553620:58693620	32.844	739.503	0.0444136
5	Chr5:58625666	58625666	C	T	0.217119	-10.3456	2.20476	2.7e-06	5:58555666:58695666	36.3861	739.503	0.0492034
5	Chr5:83642299	83642299	C	T	0.345511	8.6175	1.92552	7.63e-06	5:83572299:83712299	33.5859	739.503	0.0454169
7	Chr7:72473803	72473803	A	G	0.091858	-13.9408	3.06389	5.36e-06	7:72403803:72543803	32.4247	739.503	0.0438466
7	Chr7:72473817	72473817	G	A	0.148225	-11.0095	2.47994	9.02e-06	7:72403817:72543817	30.6063	739.503	0.0413877
9	Chr9:79010099	79010099	A	C	0.0688935	-15.7973	3.55257	8.72e-06	9:78940099:79080099	32.0165	739.503	0.0432946
12	Chr12:73847560	73847560	G	A	0.0803758	14.376	3.19716	6.91e-06	12:73777560:73917560	30.5522	739.503	0.0413145
17	Chr17:59300888	59300888	T	C	0.152401	11.44	2.56271	8.04e-06	17:59230888:59370888	33.8112	739.503	0.0457215
21	Chr21:55647725	55647725	G	A	0.129436	11.29	2.55346	9.8e-06	21:55577725:55717725	28.7259	739.503	0.0388449
21	Chr21:55652710	55652710	T	C	0.148225	10.9797	2.4587	7.98e-06	21:55582710:55722710	30.4409	739.503	0.041164
21	Chr21:55653094	55653094	T	C	0.151357	11.2127	2.43271	4.04e-06	21:55583094:55723094	32.2982	739.503	0.0436755
21	Chr21:55653134	55653134	G	A	0.148225	10.9797	2.4587	7.98e-06	21:55583134:55723134	30.4409	739.503	0.041164
21	Chr21:55653179	55653179	C	T	0.150313	10.9261	2.43371	7.14e-06	21:55583179:55723179	30.4941	739.503	0.041236
21	Chr21:55653247	55653247	C	A	0.148225	10.9797	2.4587	7.98e-06	21:55583247:55723247	30.4409	739.503	0.041164
21	Chr21:55653893	55653893	G	C	0.129436	11.29	2.55346	9.8e-06	21:55583893:55723893	28.7259	739.503	0.0388449
27	Chr27:18107503	18107503	T	G	0.067086	15.6153	3.51728	9.01e-06	27:18037503:18177503	30.5214	739.503	0.0412728
27	Chr27:18109807	18109807	A	C	0.0960334	13.6078	2.95996	4.28e-06	27:18039807:18179807	32.15	739.503	0.0434751
27	Chr27:18126116	18126116	C	T	0.100209	13.46	2.95092	5.08e-06	27:18056116:18196116	32.6715	739.503	0.0441803
27	Chr27:18126167	18126167	G	T	0.100209	13.46	2.95092	5.08e-06	27:18056167:18196167	32.6715	739.503	0.0441803
27	Chr27:18126241	18126241	T	G	0.100209	13.46	2.95092	5.08e-06	27:18056241:18196241	32.6715	739.503	0.0441803
27	Chr27:18126826	18126826	A	G	0.100209	13.46	2.95092	5.08e-06	27:18056826:18196826	32.6715	739.503	0.0441803
27	Chr27:18126962	18126962	C	T	0.0970772	13.5935	2.98305	5.19e-06	27:18056962:18196962	32.3937	739.503	0.0438047
27	Chr27:18126995	18126995	C	A	0.0981211	13.3923	2.97257	6.63e-06	27:18056995:18196995	31.7432	739.503	0.0429251
27	Chr27:18127071	18127071	C	G	0.100209	13.46	2.95092	5.08e-06	27:18057071:18197071	32.6715	739.503	0.0441803
27	Chr27:18127194	18127194	G	A	0.100209	13.46	2.95092	5.08e-06	27:18057194:18197194	32.6715	739.503	0.0441803
27	Chr27:18127424	18127424	G	T	0.0991649	13.6107	2.96216	4.33e-06	27:18057424:18197424	33.0974	739.503	0.0447563
27	Chr27:18127445	18127445	G	A	0.0991649	13.6107	2.96216	4.33e-06	27:18057445:18197445	33.0974	739.503	0.0447563
27	Chr27:18127454	18127454	G	A	0.100209	13.3102	2.95182	6.51e-06	27:18057454:18197454	31.9483	739.503	0.0432024
27	Chr27:18127909	18127909	G	A	0.101253	13.1634	2.94076	7.6e-06	27:18057909:18197909	31.5364	739.503	0.0426454
27	Chr27:18128036	18128036	C	G	0.101253	13.1634	2.94076	7.6e-06	27:18058036:18198036	31.5364	739.503	0.0426454
27	Chr27:18128098	18128098	A	G	0.101253	13.1634	2.94076	7.6e-06	27:18058098:18198098	31.5364	739.503	0.0426454
27	Chr27:18128222	18128222	C	T	0.101253	13.1634	2.94076	7.6e-06	27:18058222:18198222	31.5364	739.503	0.0426454
27	Chr27:18128237	18128237	G	A	0.101253	13.1634	2.94076	7.6e-06	27:18058237:18198237	31.5364	739.503	0.0426454
27	Chr27:18128251	18128251	A	G	0.100209	13.3102	2.95182	6.51e-06	27:18058251:18198251	31.9483	739.503	0.0432024
27	Chr27:18128333	18128333	G	A	0.101253	13.1634	2.94076	7.6e-06	27:18058333:18198333	31.5364	739.503	0.0426454
27	Chr27:18128397	18128397	G	A	0.101253	13.1634	2.94076	7.6e-06	27:18058397:18198397	31.5364	739.503	0.0426454
27	Chr27:18128412	18128412	G	T	0.101253	13.1634	2.94076	7.6e-06	27:18058412:18198412	31.5364	739.503	0.0426454
27	Chr27:18128521	18128521	T	G	0.101253	13.1634	2.94076	7.6e-06	27:18058521:18198521	31.5364	739.503	0.0426454
27	Chr27:18128606	18128606	*	T	0.101253	13.0799	2.94112	8.7e-06	27:18058606:18198606	31.1375	739.503	0.042106
27	Chr27:18128607	18128607	A	T	0.101253	13.0799	2.94112	8.7e-06	27:18058607:18198607	31.1375	739.503	0.042106
27	Chr27:18128776	18128776	T	C	0.101253	13.1634	2.94076	7.6e-06	27:18058776:18198776	31.5364	739.503	0.0426454
27	Chr27:18128961	18128961	A	C	0.101253	13.1634	2.94076	7.6e-06	27:18058961:18198961	31.5364	739.503	0.0426454
27	Chr27:18128987	18128987	T	C	0.100209	13.3102	2.95182	6.51e-06	27:18058987:18198987	31.9483	739.503	0.0432024
27	Chr27:18129055	18129055	T	C	0.101253	13.1634	2.94076	7.6e-06	27:18059055:18199055	31.5364	739.503	0.0426454
27	Chr27:18129062	18129062	A	C	0.101253	13.1634	2.94076	7.6e-06	27:18059062:18199062	31.5364	739.503	0.0426454
27	Chr27:18129107	18129107	A	G	0.101253	13.1634	2.94076	7.6e-06	27:18059107:18199107	31.5364	739.503	0.0426454
27	Chr27:18129140	18129140	A	T	0.101253	13.1634	2.94076	7.6e-06	27:18059140:18199140	31.5364	739.503	0.0426454
27	Chr27:18129393	18129393	T	C	0.101253	13.1634	2.94076	7.6e-06	27:18059393:18199393	31.5364	739.503	0.0426454
27	Chr27:18129405	18129405	G	A	0.100209	13.46	2.95092	5.08e-06	27:18059405:18199405	32.6715	739.503	0.0441803
27	Chr27:18130175	18130175	G	T	0.101253	13.1634	2.94076	7.6e-06	27:18060175:18200175	31.5364	739.503	0.0426454
27	Chr27:18130335	18130335	C	T	0.101253	13.1634	2.94076	7.6e-06	27:18060335:18200335	31.5364	739.503	0.0426454
27	Chr27:18130437	18130437	A	G	0.101253	13.1634	2.94076	7.6e-06	27:18060437:18200437	31.5364	739.503	0.0426454
27	Chr27:18130587	18130587	A	G	0.100209	13.46	2.95092	5.08e-06	27:18060587:18200587	32.6715	739.503	0.0441803
27	Chr27:18130594	18130594	T	C	0.100209	13.46	2.95092	5.08e-06	27:18060594:18200594	32.6715	739.503	0.0441803
27	Chr27:18130595	18130595	G	A	0.100209	13.46	2.95092	5.08e-06	27:18060595:18200595	32.6715	739.503	0.0441803
27	Chr27:18130610	18130610	G	A	0.101253	13.1634	2.94076	7.6e-06	27:18060610:18200610	31.5364	739.503	0.0426454
27	Chr27:18130688	18130688	T	A	0.0991649	13.292	2.9619	7.2e-06	27:18060688:18200688	31.5656	739.503	0.0426849
27	Chr27:18130701	18130701	CCA	C	0.0991649	13.292	2.9619	7.2e-06	27:18060701:18200701	31.5656	739.503	0.0426849
27	Chr27:18130704	18130704	G	T	0.0991649	13.292	2.9619	7.2e-06	27:18060704:18200704	31.5656	739.503	0.0426849
27	Chr27:18130808	18130808	T	C	0.0991649	13.1383	2.96099	9.12e-06	27:18060808:18200808	30.8398	739.503	0.0417034
27	Chr27:18130867	18130867	C	T	0.0991649	13.657	2.96099	3.98e-06	27:18060867:18200867	33.323	739.503	0.0450613
27	Chr27:18131046	18131046	C	G	0.0981211	13.5943	2.97233	4.79e-06	27:18061046:18201046	32.708	739.503	0.0442298
27	Chr27:18131161	18131161	A	G	0.0993724	13.3301	2.96245	6.81e-06	27:18061161:18201161	31.8059	739.503	0.0430099
27	Chr27:18131224	18131224	A	G	0.0991649	13.292	2.9619	7.2e-06	27:18061224:18201224	31.5656	739.503	0.0426849
27	Chr27:18131250	18131250	C	T	0.0991649	13.292	2.9619	7.2e-06	27:18061250:18201250	31.5656	739.503	0.0426849
27	Chr27:18131388	18131388	T	G	0.0991649	13.292	2.9619	7.2e-06	27:18061388:18201388	31.5656	739.503	0.0426849
27	Chr27:18131438	18131438	CA	C	0.100209	13.3562	2.95064	6e-06	27:18061438:18201438	32.1695	739.503	0.0435015
27	Chr27:18131443	18131443	A	G	0.100209	13.3562	2.95064	6e-06	27:18061443:18201443	32.1695	739.503	0.0435015
27	Chr27:18131845	18131845	G	A	0.0991649	13.292	2.9619	7.2e-06	27:18061845:18201845	31.5656	739.503	0.0426849
27	Chr27:18132035	18132035	A	G	0.0981211	13.5943	2.97233	4.79e-06	27:18062035:18202035	32.708	739.503	0.0442298
27	Chr27:18132068	18132068	T	C	0.0991649	13.292	2.9619	7.2e-06	27:18062068:18202068	31.5656	739.503	0.0426849
27	Chr27:18132407	18132407	C	G	0.0981211	13.5999	2.97	4.67e-06	27:18062407:18202407	32.735	739.503	0.0442662
27	Chr27:18132451	18132451	A	G	0.0991649	13.5064	2.96191	5.11e-06	27:18062451:18202451	32.5921	739.503	0.044073
27	Chr27:18132531	18132531	A	G	0.100209	13.3562	2.95064	6e-06	27:18062531:18202531	32.1695	739.503	0.0435015
27	Chr27:18132547	18132547	A	G	0.0991649	13.292	2.9619	7.2e-06	27:18062547:18202547	31.5656	739.503	0.0426849
27	Chr27:18132579	18132579	G	T	0.100209	13.3562	2.95064	6e-06	27:18062579:18202579	32.1695	739.503	0.0435015
27	Chr27:18132581	18132581	G	C	0.100209	13.3562	2.95064	6e-06	27:18062581:18202581	32.1695	739.503	0.0435015
27	Chr27:18132661	18132661	T	C	0.100209	13.3562	2.95064	6e-06	27:18062661:18202661	32.1695	739.503	0.0435015
27	Chr27:18132666	18132666	A	T	0.0993724	13.3301	2.96245	6.81e-06	27:18062666:18202666	31.8059	739.503	0.0430099
27	Chr27:18132676	18132676	G	T	0.100209	13.3562	2.95064	6e-06	27:18062676:18202676	32.1695	739.503	0.0435015
27	Chr27:18132701	18132701	T	C	0.100209	13.3562	2.95064	6e-06	27:18062701:18202701	32.1695	739.503	0.0435015
27	Chr27:18132759	18132759	A	G	0.100209	13.3562	2.95064	6e-06	27:18062759:18202759	32.1695	739.503	0.0435015
27	Chr27:18132864	18132864	A	G	0.100209	13.3562	2.95064	6e-06	27:18062864:18202864	32.1695	739.503	0.0435015
27	Chr27:18133006	18133006	A	G	0.0991649	13.5064	2.96191	5.11e-06	27:18063006:18203006	32.5921	739.503	0.044073
27	Chr27:18133052	18133052	A	G	0.0981211	13.4436	2.97338	6.15e-06	27:18063052:18203052	31.9869	739.503	0.0432546
27	Chr27:18133065	18133065	C	T	0.0981211	13.8111	2.97244	3.38e-06	27:18063065:18203065	33.7596	739.503	0.0456517
27	Chr27:18133211	18133211	T	C	0.0991649	13.5064	2.96191	5.11e-06	27:18063211:18203211	32.5921	739.503	0.044073
27	Chr27:18133543	18133543	C	G	0.0991649	13.5064	2.96191	5.11e-06	27:18063543:18203543	32.5921	739.503	0.044073
27	Chr27:18133634	18133634	G	A	0.0991649	13.5064	2.96191	5.11e-06	27:18063634:18203634	32.5921	739.503	0.044073
27	Chr27:18133636	18133636	T	C	0.0991649	13.5064	2.96191	5.11e-06	27:18063636:18203636	32.5921	739.503	0.044073
27	Chr27:18133716	18133716	C	T	0.0991649	13.5064	2.96191	5.11e-06	27:18063716:18203716	32.5921	739.503	0.044073
27	Chr27:18133768	18133768	A	G	0.0991649	13.5064	2.96191	5.11e-06	27:18063768:18203768	32.5921	739.503	0.044073
27	Chr27:18133772	18133772	G	T	0.0991649	13.5064	2.96191	5.11e-06	27:18063772:18203772	32.5921	739.503	0.044073
27	Chr27:18133826	18133826	G	C	0.0981211	13.4436	2.97338	6.15e-06	27:18063826:18203826	31.9869	739.503	0.0432546
27	Chr27:18133911	18133911	A	G	0.0981211	13.4436	2.97338	6.15e-06	27:18063911:18203911	31.9869	739.503	0.0432546
27	Chr27:18133976	18133976	A	G	0.0981211	13.4436	2.97338	6.15e-06	27:18063976:18203976	31.9869	739.503	0.0432546
27	Chr27:18134002	18134002	T	C	0.0981211	13.4436	2.97338	6.15e-06	27:18064002:18204002	31.9869	739.503	0.0432546
27	Chr27:18134199	18134199	T	G	0.0981211	13.6034	2.97133	4.69e-06	27:18064199:18204199	32.7518	739.503	0.044289
27	Chr27:18134201	18134201	T	C	0.0981211	13.6034	2.97133	4.69e-06	27:18064201:18204201	32.7518	739.503	0.044289
27	Chr27:18134212	18134212	C	T	0.0981211	13.6034	2.97133	4.69e-06	27:18064212:18204212	32.7518	739.503	0.044289
27	Chr27:18134247	18134247	C	T	0.0970772	13.9114	2.98203	3.09e-06	27:18064247:18204247	33.9265	739.503	0.0458775
27	Chr27:18134265	18134265	T	C	0.0962343	13.8889	2.9943	3.51e-06	27:18064265:18204265	33.5546	739.503	0.0453745
27	Chr27:18134314	18134314	A	G	0.0991649	13.5064	2.96191	5.11e-06	27:18064314:18204314	32.5921	739.503	0.044073
27	Chr27:18134345	18134345	C	T	0.0981211	13.4436	2.97338	6.15e-06	27:18064345:18204345	31.9869	739.503	0.0432546
27	Chr27:18134461	18134461	G	A	0.0981211	13.4436	2.97338	6.15e-06	27:18064461:18204461	31.9869	739.503	0.0432546
27	Chr27:18134694	18134694	A	T	0.099345	13.8619	3.01943	4.41e-06	27:18064694:18204694	34.3859	739.503	0.0464986
27	Chr27:18134711	18134711	T	C	0.0981211	13.4436	2.97338	6.15e-06	27:18064711:18204711	31.9869	739.503	0.0432546
27	Chr27:18134723	18134723	T	C	0.0991649	13.5064	2.96191	5.11e-06	27:18064723:18204723	32.5921	739.503	0.044073
27	Chr27:18134790	18134790	C	G	0.0991649	13.5064	2.96191	5.11e-06	27:18064790:18204790	32.5921	739.503	0.044073
27	Chr27:18134791	18134791	C	A	0.0991649	13.5064	2.96191	5.11e-06	27:18064791:18204791	32.5921	739.503	0.044073
27	Chr27:18135019	18135019	G	A	0.0991649	13.5064	2.96191	5.11e-06	27:18065019:18205019	32.5921	739.503	0.044073
27	Chr27:18135400	18135400	T	C	0.0981211	13.4436	2.97338	6.15e-06	27:18065400:18205400	31.9869	739.503	0.0432546
27	Chr27:18135605	18135605	T	A	0.0991649	13.5064	2.96191	5.11e-06	27:18065605:18205605	32.5921	739.503	0.044073
27	Chr27:18135691	18135691	T	C	0.0991649	13.5064	2.96191	5.11e-06	27:18065691:18205691	32.5921	739.503	0.044073
27	Chr27:18135696	18135696	A	G	0.0981211	13.4436	2.97338	6.15e-06	27:18065696:18205696	31.9869	739.503	0.0432546
27	Chr27:18136035	18136035	T	G	0.0981211	13.4436	2.97338	6.15e-06	27:18066035:18206035	31.9869	739.503	0.0432546
27	Chr27:18136089	18136089	A	G	0.0991649	13.5064	2.96191	5.11e-06	27:18066089:18206089	32.5921	739.503	0.044073
27	Chr27:18136189	18136189	A	T	0.0991649	13.5064	2.96191	5.11e-06	27:18066189:18206189	32.5921	739.503	0.044073
27	Chr27:18136213	18136213	A	ACCCCATAGACGGCAGCCCACCAGGCTCC	0.0991649	13.5064	2.96191	5.11e-06	27:18066213:18206213	32.5921	739.503	0.044073
27	Chr27:18136219	18136219	*	T	0.0991649	13.5064	2.96191	5.11e-06	27:18066219:18206219	32.5921	739.503	0.044073
27	Chr27:18136345	18136345	G	A	0.0991649	13.5064	2.96191	5.11e-06	27:18066345:18206345	32.5921	739.503	0.044073
27	Chr27:18136355	18136355	A	G	0.0991649	13.5064	2.96191	5.11e-06	27:18066355:18206355	32.5921	739.503	0.044073
27	Chr27:18136477	18136477	G	A	0.0991649	13.5064	2.96191	5.11e-06	27:18066477:18206477	32.5921	739.503	0.044073
27	Chr27:18136542	18136542	G	A	0.0981211	13.4436	2.97338	6.15e-06	27:18066542:18206542	31.9869	739.503	0.0432546
27	Chr27:18136971	18136971	A	G	0.0970772	13.7499	2.98399	4.07e-06	27:18066971:18206971	33.1434	739.503	0.0448185
27	Chr27:18137133	18137133	T	A	0.0970772	13.3064	2.98386	8.22e-06	27:18067133:18207133	31.0398	739.503	0.0419739
27	Chr27:18137502	18137502	T	G	0.0981211	13.8111	2.97244	3.38e-06	27:18067502:18207502	33.7596	739.503	0.0456517
27	Chr27:18137614	18137614	C	T	0.0991649	13.5064	2.96191	5.11e-06	27:18067614:18207614	32.5921	739.503	0.044073
27	Chr27:18137653	18137653	A	G	0.0981211	13.4436	2.97338	6.15e-06	27:18067653:18207653	31.9869	739.503	0.0432546
27	Chr27:18137666	18137666	C	CAG	0.0981211	13.4436	2.97338	6.15e-06	27:18067666:18207666	31.9869	739.503	0.0432546
27	Chr27:18138108	18138108	C	T	0.0991649	13.5064	2.96191	5.11e-06	27:18068108:18208108	32.5921	739.503	0.044073
27	Chr27:18138250	18138250	GATAGA	G	0.0949896	13.358	3.0024	8.62e-06	27:18068250:18208250	30.6791	739.503	0.0414861
27	Chr27:18138254	18138254	A	G	0.0949896	13.358	3.0024	8.62e-06	27:18068254:18208254	30.6791	739.503	0.0414861
27	Chr27:18138598	18138598	T	C	0.0991649	13.5064	2.96191	5.11e-06	27:18068598:18208598	32.5921	739.503	0.044073
27	Chr27:18138689	18138689	G	A	0.0981211	13.4436	2.97338	6.15e-06	27:18068689:18208689	31.9869	739.503	0.0432546
27	Chr27:18138760	18138760	T	C	0.0991649	13.5064	2.96191	5.11e-06	27:18068760:18208760	32.5921	739.503	0.044073
27	Chr27:18139033	18139033	A	G	0.0991649	13.5064	2.96191	5.11e-06	27:18069033:18209033	32.5921	739.503	0.044073
27	Chr27:18139355	18139355	T	C	0.0991649	13.5064	2.96191	5.11e-06	27:18069355:18209355	32.5921	739.503	0.044073
27	Chr27:18139623	18139623	A	G	0.0981211	13.4436	2.97338	6.15e-06	27:18069623:18209623	31.9869	739.503	0.0432546
27	Chr27:18139662	18139662	AAAT	A	0.0991649	13.5064	2.96191	5.11e-06	27:18069662:18209662	32.5921	739.503	0.044073
27	Chr27:18139829	18139829	T	C	0.0991649	13.5064	2.96191	5.11e-06	27:18069829:18209829	32.5921	739.503	0.044073
27	Chr27:18139838	18139838	C	A	0.0991649	13.5064	2.96191	5.11e-06	27:18069838:18209838	32.5921	739.503	0.044073
27	Chr27:18139864	18139864	G	A	0.0991649	13.5064	2.96191	5.11e-06	27:18069864:18209864	32.5921	739.503	0.044073
27	Chr27:18139867	18139867	C	T	0.0991649	13.5064	2.96191	5.11e-06	27:18069867:18209867	32.5921	739.503	0.044073
27	Chr27:18139909	18139909	C	T	0.0981211	13.4436	2.97338	6.15e-06	27:18069909:18209909	31.9869	739.503	0.0432546
27	Chr27:18139954	18139954	AAT	A	0.0991649	13.5064	2.96191	5.11e-06	27:18069954:18209954	32.5921	739.503	0.044073
27	Chr27:18139969	18139969	G	T	0.0981211	13.4436	2.97338	6.15e-06	27:18069969:18209969	31.9869	739.503	0.0432546
27	Chr27:18140093	18140093	G	T	0.0991649	13.5064	2.96191	5.11e-06	27:18070093:18210093	32.5921	739.503	0.044073
27	Chr27:18140126	18140126	A	AC	0.0981211	13.4436	2.97338	6.15e-06	27:18070126:18210126	31.9869	739.503	0.0432546
27	Chr27:18140147	18140147	T	TATGC	0.0981211	13.4436	2.97338	6.15e-06	27:18070147:18210147	31.9869	739.503	0.0432546
27	Chr27:18140151	18140151	*	C	0.0981211	13.4436	2.97338	6.15e-06	27:18070151:18210151	31.9869	739.503	0.0432546
27	Chr27:18140152	18140152	GTT	G	0.0981211	13.4436	2.97338	6.15e-06	27:18070152:18210152	31.9869	739.503	0.0432546
27	Chr27:18140209	18140209	C	T	0.0991649	13.5064	2.96191	5.11e-06	27:18070209:18210209	32.5921	739.503	0.044073
27	Chr27:18140232	18140232	A	T	0.0981211	13.4436	2.97338	6.15e-06	27:18070232:18210232	31.9869	739.503	0.0432546
27	Chr27:18140257	18140257	A	G	0.0981211	13.4436	2.97338	6.15e-06	27:18070257:18210257	31.9869	739.503	0.0432546
27	Chr27:18140278	18140278	T	G	0.0981211	13.4436	2.97338	6.15e-06	27:18070278:18210278	31.9869	739.503	0.0432546
27	Chr27:18140296	18140296	C	T	0.0981211	13.4436	2.97338	6.15e-06	27:18070296:18210296	31.9869	739.503	0.0432546
27	Chr27:18140332	18140332	T	C	0.0981211	13.4436	2.97338	6.15e-06	27:18070332:18210332	31.9869	739.503	0.0432546
27	Chr27:18140346	18140346	C	A	0.0981211	13.4436	2.97338	6.15e-06	27:18070346:18210346	31.9869	739.503	0.0432546
27	Chr27:18140417	18140417	G	A	0.0991649	13.5064	2.96191	5.11e-06	27:18070417:18210417	32.5921	739.503	0.044073
27	Chr27:18140528	18140528	G	T	0.0981211	13.4436	2.97338	6.15e-06	27:18070528:18210528	31.9869	739.503	0.0432546
27	Chr27:18140550	18140550	A	G	0.0970772	13.5413	2.98295	5.64e-06	27:18070550:18210550	32.1454	739.503	0.0434689
27	Chr27:18140633	18140633	C	T	0.0991649	13.5064	2.96191	5.11e-06	27:18070633:18210633	32.5921	739.503	0.044073
27	Chr27:18140767	18140767	C	G	0.0991649	13.5064	2.96191	5.11e-06	27:18070767:18210767	32.5921	739.503	0.044073
27	Chr27:18140781	18140781	T	C	0.0981211	13.4436	2.97338	6.15e-06	27:18070781:18210781	31.9869	739.503	0.0432546
27	Chr27:18140791	18140791	A	G	0.0981211	13.4436	2.97338	6.15e-06	27:18070791:18210791	31.9869	739.503	0.0432546
27	Chr27:18140792	18140792	G	GC	0.0981211	13.4436	2.97338	6.15e-06	27:18070792:18210792	31.9869	739.503	0.0432546
27	Chr27:18140809	18140809	T	C	0.0981211	13.4436	2.97338	6.15e-06	27:18070809:18210809	31.9869	739.503	0.0432546
27	Chr27:18140817	18140817	G	C	0.0981211	13.4436	2.97338	6.15e-06	27:18070817:18210817	31.9869	739.503	0.0432546
27	Chr27:18140843	18140843	GT	G	0.0991649	13.5064	2.96191	5.11e-06	27:18070843:18210843	32.5921	739.503	0.044073
27	Chr27:18140849	18140849	T	C	0.0991649	13.5064	2.96191	5.11e-06	27:18070849:18210849	32.5921	739.503	0.044073
27	Chr27:18141010	18141010	T	C	0.0970772	13.5413	2.98295	5.64e-06	27:18071010:18211010	32.1454	739.503	0.0434689
27	Chr27:18141013	18141013	A	C	0.0970772	13.5413	2.98295	5.64e-06	27:18071013:18211013	32.1454	739.503	0.0434689
27	Chr27:18141025	18141025	G	C	0.0970772	13.5413	2.98295	5.64e-06	27:18071025:18211025	32.1454	739.503	0.0434689
27	Chr27:18141027	18141027	T	C	0.0970772	13.5413	2.98295	5.64e-06	27:18071027:18211027	32.1454	739.503	0.0434689
27	Chr27:18141046	18141046	G	C	0.0981211	13.4436	2.97338	6.15e-06	27:18071046:18211046	31.9869	739.503	0.0432546
27	Chr27:18141088	18141088	CA	C	0.102296	13.3253	2.93837	5.76e-06	27:18071088:18211088	32.6119	739.503	0.0440997
27	Chr27:18141090	18141090	A	T	0.10334	13.3919	2.92779	4.78e-06	27:18071090:18211090	33.2361	739.503	0.0449439
27	Chr27:18141097	18141097	T	C	0.102296	13.3253	2.93837	5.76e-06	27:18071097:18211097	32.6119	739.503	0.0440997
27	Chr27:18141098	18141098	G	A	0.102296	13.3253	2.93837	5.76e-06	27:18071098:18211098	32.6119	739.503	0.0440997
27	Chr27:18141901	18141901	T	C	0.0981211	13.4436	2.97338	6.15e-06	27:18071901:18211901	31.9869	739.503	0.0432546
27	Chr27:18141943	18141943	C	A	0.0970772	13.2235	2.98403	9.36e-06	27:18071943:18211943	30.6543	739.503	0.0414525
27	Chr27:18141956	18141956	G	T	0.0970772	13.2235	2.98403	9.36e-06	27:18071956:18211956	30.6543	739.503	0.0414525
27	Chr27:18142119	18142119	G	T	0.0981211	13.4436	2.97338	6.15e-06	27:18072119:18212119	31.9869	739.503	0.0432546
27	Chr27:18142484	18142484	G	A	0.0981211	13.8111	2.97244	3.38e-06	27:18072484:18212484	33.7596	739.503	0.0456517
27	Chr27:18142529	18142529	A	G	0.0981211	13.4436	2.97338	6.15e-06	27:18072529:18212529	31.9869	739.503	0.0432546
27	Chr27:18142548	18142548	T	C	0.0981211	13.4436	2.97338	6.15e-06	27:18072548:18212548	31.9869	739.503	0.0432546
27	Chr27:18142570	18142570	G	A	0.0981211	13.4436	2.97338	6.15e-06	27:18072570:18212570	31.9869	739.503	0.0432546
27	Chr27:18142584	18142584	C	T	0.0981211	13.4436	2.97338	6.15e-06	27:18072584:18212584	31.9869	739.503	0.0432546
27	Chr27:18142749	18142749	A	C	0.0991649	13.5064	2.96191	5.11e-06	27:18072749:18212749	32.5921	739.503	0.044073
27	Chr27:18142762	18142762	T	TTGAAAGAGTTGGACA	0.0981211	13.4436	2.97338	6.15e-06	27:18072762:18212762	31.9869	739.503	0.0432546
27	Chr27:18142797	18142797	C	T	0.0981211	13.4436	2.97338	6.15e-06	27:18072797:18212797	31.9869	739.503	0.0432546
27	Chr27:18142798	18142798	T	C	0.0981211	13.4436	2.97338	6.15e-06	27:18072798:18212798	31.9869	739.503	0.0432546
27	Chr27:18142925	18142925	A	G	0.0981211	13.4436	2.97338	6.15e-06	27:18072925:18212925	31.9869	739.503	0.0432546
27	Chr27:18142946	18142946	G	A	0.0981211	13.4436	2.97338	6.15e-06	27:18072946:18212946	31.9869	739.503	0.0432546
27	Chr27:18142967	18142967	A	G	0.0981211	13.4436	2.97338	6.15e-06	27:18072967:18212967	31.9869	739.503	0.0432546
27	Chr27:18143035	18143035	C	T	0.0991649	13.5064	2.96191	5.11e-06	27:18073035:18213035	32.5921	739.503	0.044073
27	Chr27:18143166	18143166	A	G	0.0981211	13.4436	2.97338	6.15e-06	27:18073166:18213166	31.9869	739.503	0.0432546
27	Chr27:18143215	18143215	A	C	0.0981211	13.4436	2.97338	6.15e-06	27:18073215:18213215	31.9869	739.503	0.0432546
27	Chr27:18143225	18143225	A	G	0.0981211	13.4436	2.97338	6.15e-06	27:18073225:18213225	31.9869	739.503	0.0432546
27	Chr27:18143250	18143250	A	G	0.0991649	13.5064	2.96191	5.11e-06	27:18073250:18213250	32.5921	739.503	0.044073
27	Chr27:18143273	18143273	G	GAACCA	0.0991649	13.5064	2.96191	5.11e-06	27:18073273:18213273	32.5921	739.503	0.044073
27	Chr27:18143278	18143278	ATT	A	0.0991649	13.5064	2.96191	5.11e-06	27:18073278:18213278	32.5921	739.503	0.044073
27	Chr27:18143359	18143359	C	T	0.0991649	13.5064	2.96191	5.11e-06	27:18073359:18213359	32.5921	739.503	0.044073
27	Chr27:18143369	18143369	T	G	0.0991649	13.5064	2.96191	5.11e-06	27:18073369:18213369	32.5921	739.503	0.044073
27	Chr27:18143385	18143385	G	C	0.0981211	13.4436	2.97338	6.15e-06	27:18073385:18213385	31.9869	739.503	0.0432546
27	Chr27:18143397	18143397	C	A	0.0991649	13.5064	2.96191	5.11e-06	27:18073397:18213397	32.5921	739.503	0.044073
27	Chr27:18143473	18143473	C	G	0.0991649	13.5064	2.96191	5.11e-06	27:18073473:18213473	32.5921	739.503	0.044073
27	Chr27:18143512	18143512	C	T	0.0991649	13.5064	2.96191	5.11e-06	27:18073512:18213512	32.5921	739.503	0.044073
27	Chr27:18143571	18143571	C	T	0.0981211	13.8111	2.97244	3.38e-06	27:18073571:18213571	33.7596	739.503	0.0456517
27	Chr27:18143730	18143730	C	T	0.0991649	13.5064	2.96191	5.11e-06	27:18073730:18213730	32.5921	739.503	0.044073
27	Chr27:18143759	18143759	T	C	0.0981211	13.4436	2.97338	6.15e-06	27:18073759:18213759	31.9869	739.503	0.0432546
27	Chr27:18143911	18143911	C	T	0.0991649	13.5064	2.96191	5.11e-06	27:18073911:18213911	32.5921	739.503	0.044073
27	Chr27:18143990	18143990	G	A	0.0701559	16.0949	3.55155	5.85e-06	27:18073990:18213990	33.7972	739.503	0.0457026
27	Chr27:18143994	18143994	A	G	0.0991649	13.5064	2.96191	5.11e-06	27:18073994:18213994	32.5921	739.503	0.044073
27	Chr27:18144031	18144031	T	A	0.0981211	13.4436	2.97338	6.15e-06	27:18074031:18214031	31.9869	739.503	0.0432546
27	Chr27:18144511	18144511	C	T	0.0991649	13.5064	2.96191	5.11e-06	27:18074511:18214511	32.5921	739.503	0.044073
27	Chr27:18144583	18144583	T	TTTTTTTTG	0.0668058	15.7773	3.51292	7.08e-06	27:18074583:18214583	31.0371	739.503	0.0419703
27	Chr27:18149869	18149869	ATAAAT	A	0.100209	13.1198	2.9501	8.7e-06	27:18079869:18219869	31.0408	739.503	0.0419752
27	Chr27:18149914	18149914	C	T	0.0991649	13.5064	2.96191	5.11e-06	27:18079914:18219914	32.5921	739.503	0.044073
27	Chr27:18149917	18149917	C	A	0.0991649	13.5064	2.96191	5.11e-06	27:18079917:18219917	32.5921	739.503	0.044073
27	Chr27:18149987	18149987	T	C	0.0991649	13.5064	2.96191	5.11e-06	27:18079987:18219987	32.5921	739.503	0.044073
27	Chr27:18150000	18150000	A	G	0.100209	13.1198	2.9501	8.7e-06	27:18080000:18220000	31.0408	739.503	0.0419752
27	Chr27:18150078	18150078	C	G	0.100209	13.1198	2.9501	8.7e-06	27:18080078:18220078	31.0408	739.503	0.0419752
27	Chr27:18150126	18150126	G	T	0.100209	13.1198	2.9501	8.7e-06	27:18080126:18220126	31.0408	739.503	0.0419752
27	Chr27:18150289	18150289	T	G	0.0991649	13.4191	2.96047	5.82e-06	27:18080289:18220289	32.1721	739.503	0.0435051
27	Chr27:18150321	18150321	A	G	0.100209	13.1198	2.9501	8.7e-06	27:18080321:18220321	31.0408	739.503	0.0419752
27	Chr27:18150613	18150613	G	A	0.0991649	13.5064	2.96191	5.11e-06	27:18080613:18220613	32.5921	739.503	0.044073
27	Chr27:18150752	18150752	A	G	0.0991649	13.5064	2.96191	5.11e-06	27:18080752:18220752	32.5921	739.503	0.044073
27	Chr27:18150936	18150936	A	C	0.0981211	13.3694	2.97213	6.85e-06	27:18080936:18220936	31.6348	739.503	0.0427784
27	Chr27:18151157	18151157	C	T	0.0991649	13.5064	2.96191	5.11e-06	27:18081157:18221157	32.5921	739.503	0.044073
27	Chr27:18152532	18152532	T	A	0.0981211	13.3694	2.97213	6.85e-06	27:18082532:18222532	31.6348	739.503	0.0427784
27	Chr27:18152836	18152836	G	A	0.0991649	13.5064	2.96191	5.11e-06	27:18082836:18222836	32.5921	739.503	0.044073
27	Chr27:24988403	24988403	A	T	0.0553236	-17.766	4	8.93e-06	27:24918403:25058403	32.9916	739.503	0.0446132

## Sheet: L-lactic acid
A summary of SNPs significantly associated with L-lactic acid
Chromosome	Significant SNP	Position (bp)	Alternative allele	Reference allele	Freq	Allele substitution effect	se	P-value	140-kbp region	VSNP	VP	VSNP/VP (%)
1	Chr1:122144041	122144041	C	T	0.0552083	1212.32	258.899	2.83e-06	1:122074041:122214041	153322	3.17679e+06	0.0482632
3	Chr3:1260505	1260505	A	T	0.503125	-487.465	109.918	9.21e-06	3:1190505:1330505	118806	3.17679e+06	0.0373983
3	Chr3:106678517	106678517	T	C	0.490625	-570.101	118.787	1.59e-06	3:106608517:106748517	162450	3.17679e+06	0.0511367
3	Chr3:106678790	106678790	G	A	0.495833	572.668	118.395	1.32e-06	3:106608790:106748790	163963	3.17679e+06	0.0516128
6	Chr6:87356720	87356720	G	A	0.226042	626.699	137.027	4.8e-06	6:87286720:87426720	137421	3.17679e+06	0.043258
7	Chr7:67303222	67303222	C	T	0.053125	1187.27	260.294	5.08e-06	7:67233222:67373222	141814	3.17679e+06	0.0446408
7	Chr7:67343539	67343539	C	T	0.053125	1187.27	260.294	5.08e-06	7:67273539:67413539	141814	3.17679e+06	0.0446408
7	Chr7:67433876	67433876	A	G	0.053125	1187.27	260.294	5.08e-06	7:67363876:67503876	141814	3.17679e+06	0.0446408
7	Chr7:67472958	67472958	T	C	0.053125	1187.27	260.294	5.08e-06	7:67402958:67542958	141814	3.17679e+06	0.0446408
7	Chr7:67511041	67511041	T	C	0.0489583	1261.24	269.411	2.85e-06	7:67441041:67581041	148133	3.17679e+06	0.0466297
7	Chr7:67511354	67511354	G	A	0.130208	870.512	173.357	5.13e-07	7:67441354:67581354	171646	3.17679e+06	0.0540311
7	Chr7:67524756	67524756	T	G	0.0520833	1233.19	262.646	2.66e-06	7:67454756:67594756	150162	3.17679e+06	0.0472683
7	Chr7:67527619	67527619	T	G	0.0520833	1233.19	262.646	2.66e-06	7:67457619:67597619	150162	3.17679e+06	0.0472683
7	Chr7:67532635	67532635	A	G	0.0520833	1233.19	262.646	2.66e-06	7:67462635:67602635	150162	3.17679e+06	0.0472683
7	Chr7:67536097	67536097	C	T	0.0520833	1233.19	262.646	2.66e-06	7:67466097:67606097	150162	3.17679e+06	0.0472683
10	Chr10:52025523	52025523	C	G	0.0833333	-958.329	212.017	6.18e-06	10:51955523:52095523	140310	3.17679e+06	0.0441673
10	Chr10:52066422	52066422	C	T	0.142708	-777.908	174.333	8.11e-06	10:51996422:52136422	148069	3.17679e+06	0.0466096
10	Chr10:52068837	52068837	C	A	0.142708	-777.908	174.333	8.11e-06	10:51998837:52138837	148069	3.17679e+06	0.0466096
10	Chr10:52073676	52073676	C	G	0.14375	-776.087	173.98	8.17e-06	10:52003676:52143676	148272	3.17679e+06	0.0466735
10	Chr10:52075009	52075009	G	A	0.14375	-776.087	173.98	8.17e-06	10:52005009:52145009	148272	3.17679e+06	0.0466735
10	Chr10:52075871	52075871	C	G	0.146875	-783.872	171.435	4.82e-06	10:52005871:52145871	153986	3.17679e+06	0.0484721
10	Chr10:52078775	52078775	C	G	0.14375	-776.087	173.98	8.17e-06	10:52008775:52148775	148272	3.17679e+06	0.0466735
10	Chr10:52080642	52080642	C	T	0.14375	-776.087	173.98	8.17e-06	10:52010642:52150642	148272	3.17679e+06	0.0466735
10	Chr10:54591952	54591952	A	G	0.16875	-691.129	154.542	7.75e-06	10:54521952:54661952	134006	3.17679e+06	0.0421828
10	Chr10:54601005	54601005	A	G	0.169792	-693.016	154.282	7.06e-06	10:54531005:54671005	135401	3.17679e+06	0.0426218
10	Chr10:54606046	54606046	T	C	0.169792	-693.016	154.282	7.06e-06	10:54536046:54676046	135401	3.17679e+06	0.0426218
10	Chr10:54617402	54617402	T	C	0.16875	-691.129	154.542	7.75e-06	10:54547402:54687402	134006	3.17679e+06	0.0421828
10	Chr10:54741628	54741628	T	G	0.180208	-682.544	151.556	6.68e-06	10:54671628:54811628	137648	3.17679e+06	0.0433292
10	Chr10:54749527	54749527	T	C	0.180208	-682.544	151.556	6.68e-06	10:54679527:54819527	137648	3.17679e+06	0.0433292
11	Chr11:41188990	41188990	A	AT	0.0534934	1200.15	266.671	6.78e-06	11:41118990:41258990	145856	3.17679e+06	0.0459131
17	Chr17:54813059	54813059	T	C	0.409375	-551.968	116.509	2.16e-06	17:54743059:54883059	147330	3.17679e+06	0.046377
17	Chr17:54813356	54813356	C	G	0.396875	-535.983	118.21	5.78e-06	17:54743356:54883356	137529	3.17679e+06	0.0432917
17	Chr17:54813538	54813538	C	T	0.397917	-529.911	118.305	7.49e-06	17:54743538:54883538	134550	3.17679e+06	0.0423542
17	Chr17:54813579	54813579	A	G	0.396875	-535.983	118.21	5.78e-06	17:54743579:54883579	137529	3.17679e+06	0.0432917
17	Chr17:54814124	54814124	G	T	0.396875	-535.983	118.21	5.78e-06	17:54744124:54884124	137529	3.17679e+06	0.0432917
17	Chr17:54814188	54814188	A	C	0.401042	-539.73	118.637	5.38e-06	17:54744188:54884188	139949	3.17679e+06	0.0440535
17	Chr17:54814298	54814298	T	C	0.401042	-548.267	117.638	3.15e-06	17:54744298:54884298	144411	3.17679e+06	0.0454582
17	Chr17:54814411	54814411	G	A	0.4	-549.282	117.536	2.96e-06	17:54744411:54884411	144821	3.17679e+06	0.0455872
17	Chr17:54814593	54814593	C	T	0.4	-549.282	117.536	2.96e-06	17:54744593:54884593	144821	3.17679e+06	0.0455872
17	Chr17:54814607	54814607	G	A	0.4	-549.282	117.536	2.96e-06	17:54744607:54884607	144821	3.17679e+06	0.0455872
17	Chr17:54814628	54814628	T	A	0.397917	-530.423	117.876	6.8e-06	17:54744628:54884628	134810	3.17679e+06	0.0424361
17	Chr17:54814645	54814645	C	T	0.396875	-535.983	118.21	5.78e-06	17:54744645:54884645	137529	3.17679e+06	0.0432917
17	Chr17:54814719	54814719	T	C	0.402083	-550.234	117.459	2.81e-06	17:54744719:54884719	145573	3.17679e+06	0.045824
17	Chr17:54814852	54814852	G	A	0.4	-549.282	117.536	2.96e-06	17:54744852:54884852	144821	3.17679e+06	0.0455872
17	Chr17:54815067	54815067	G	C	0.4	-549.282	117.536	2.96e-06	17:54745067:54885067	144821	3.17679e+06	0.0455872
17	Chr17:54816252	54816252	A	G	0.396875	-535.983	118.21	5.78e-06	17:54746252:54886252	137529	3.17679e+06	0.0432917
17	Chr17:54817818	54817818	A	G	0.377083	-543.951	119.498	5.31e-06	17:54747818:54887818	139001	3.17679e+06	0.043755
17	Chr17:54822188	54822188	T	C	0.404167	-540.959	117.132	3.87e-06	17:54752188:54892188	140943	3.17679e+06	0.0443665
17	Chr17:54823734	54823734	G	GGTA	0.403125	-535.02	117.488	5.27e-06	17:54753734:54893734	137750	3.17679e+06	0.0433615
17	Chr17:54824460	54824460	T	C	0.401042	-522.113	117.862	9.43e-06	17:54754460:54894460	130962	3.17679e+06	0.0412246
17	Chr17:54824595	54824595	C	T	0.402083	-522.117	117.462	8.79e-06	17:54754595:54894595	131076	3.17679e+06	0.0412604
17	Chr17:54824629	54824629	T	C	0.402083	-522.117	117.462	8.79e-06	17:54754629:54894629	131076	3.17679e+06	0.0412604
17	Chr17:54824874	54824874	A	G	0.403125	-536.47	117.465	4.95e-06	17:54754874:54894874	138498	3.17679e+06	0.0435969
17	Chr17:54825201	54825201	G	A	0.404167	-540.959	117.132	3.87e-06	17:54755201:54895201	140943	3.17679e+06	0.0443665
17	Chr17:54826172	54826172	A	G	0.401042	-527.551	117.788	7.51e-06	17:54756172:54896172	133704	3.17679e+06	0.0420878
17	Chr17:54826182	54826182	G	C	0.403125	-546.454	117.454	3.28e-06	17:54756182:54896182	143701	3.17679e+06	0.0452347
17	Chr17:54826220	54826220	G	A	0.401042	-527.551	117.788	7.51e-06	17:54756220:54896220	133704	3.17679e+06	0.0420878
17	Chr17:54826234	54826234	G	A	0.401042	-527.551	117.788	7.51e-06	17:54756234:54896234	133704	3.17679e+06	0.0420878
17	Chr17:54826275	54826275	G	A	0.398958	-527.314	118.034	7.91e-06	17:54756275:54896275	133352	3.17679e+06	0.0419771
17	Chr17:57844456	57844456	AG	A	0.35625	-552.405	123.343	7.51e-06	17:57774456:57914456	139964	3.17679e+06	0.0440584
17	Chr17:57856194	57856194	T	C	0.35625	-552.405	123.343	7.51e-06	17:57786194:57926194	139964	3.17679e+06	0.0440584
17	Chr17:57856664	57856664	C	G	0.35625	-552.405	123.343	7.51e-06	17:57786664:57926664	139964	3.17679e+06	0.0440584
17	Chr17:57858197	57858197	T	A	0.35625	-552.405	123.343	7.51e-06	17:57788197:57928197	139964	3.17679e+06	0.0440584
17	Chr17:57860047	57860047	A	G	0.35625	-552.405	123.343	7.51e-06	17:57790047:57930047	139964	3.17679e+06	0.0440584
17	Chr17:57860333	57860333	C	G	0.35625	-552.405	123.343	7.51e-06	17:57790333:57930333	139964	3.17679e+06	0.0440584
17	Chr17:63141112	63141112	T	C	0.078125	962.98	214.462	7.12e-06	17:63071112:63211112	133575	3.17679e+06	0.0420473
17	Chr17:63844228	63844228	C	A	0.0541667	1098.66	247.599	9.11e-06	17:63774228:63914228	123681	3.17679e+06	0.0389327
20	Chr20:8554495	8554495	A	C	0.415625	511.554	115.46	9.4e-06	20:8484495:8624495	127118	3.17679e+06	0.0400145
20	Chr20:9010664	9010664	G	A	0.454167	533.459	113.558	2.63e-06	20:8940664:9080664	141094	3.17679e+06	0.0444139
25	Chr25:4738412	4738412	T	G	0.126042	926.24	178.877	2.24e-07	25:4668412:4808412	189009	3.17679e+06	0.0594969
25	Chr25:4738809	4738809	C	G	0.135417	793.049	172.914	4.51e-06	25:4668809:4808809	147269	3.17679e+06	0.0463576
25	Chr25:4738825	4738825	A	G	0.130208	888.534	175.258	3.98e-07	25:4668825:4808825	178826	3.17679e+06	0.0562915
25	Chr25:4738845	4738845	G	C	0.130208	888.534	175.258	3.98e-07	25:4668845:4808845	178826	3.17679e+06	0.0562915
25	Chr25:4738930	4738930	G	A	0.135417	793.049	172.914	4.51e-06	25:4668930:4808930	147269	3.17679e+06	0.0463576
25	Chr25:4739324	4739324	C	T	0.132292	856.468	174.331	8.97e-07	25:4669324:4809324	168407	3.17679e+06	0.0530116
25	Chr25:4739388	4739388	G	A	0.13125	841.094	174.792	1.49e-06	25:4669388:4809388	161329	3.17679e+06	0.0507837
25	Chr25:4739574	4739574	G	C	0.13125	841.094	174.792	1.49e-06	25:4669574:4809574	161329	3.17679e+06	0.0507837
25	Chr25:4740036	4740036	T	C	0.132292	822.999	174.314	2.34e-06	25:4670036:4810036	155502	3.17679e+06	0.0489494
25	Chr25:4740039	4740039	T	C	0.132292	822.999	174.314	2.34e-06	25:4670039:4810039	155502	3.17679e+06	0.0489494
25	Chr25:4740261	4740261	C	G	0.133333	838.41	173.859	1.42e-06	25:4670261:4810261	162455	3.17679e+06	0.0511381
25	Chr25:4740331	4740331	C	T	0.133333	838.41	173.859	1.42e-06	25:4670331:4810331	162455	3.17679e+06	0.0511381
25	Chr25:4740339	4740339	G	A	0.053125	1176.83	260.886	6.45e-06	25:4670339:4810339	139331	3.17679e+06	0.0438592
25	Chr25:4740542	4740542	TTC	TTCTTTCTCTGTCTCTCTC	0.0510417	1229.51	271.022	5.72e-06	25:4670542:4810542	146442	3.17679e+06	0.0460975
25	Chr25:4745785	4745785	T	C	0.0635417	1208.51	241.567	5.65e-07	25:4675785:4815785	173811	3.17679e+06	0.0547128
25	Chr25:4747925	4747925	A	G	0.0635417	1208.51	241.567	5.65e-07	25:4677925:4817925	173811	3.17679e+06	0.0547128
26	Chr26:30023183	30023183	T	TACACACATAC	0.0645833	-1076.62	238.555	6.39e-06	26:29953183:30093183	140049	3.17679e+06	0.0440851

## Sheet: pyruvic acid
A summary of SNPs significantly associated with pyruvic acid
Chromosome	Significant SNP	Position (bp)	Alternative allele	Reference allele	Freq	Allele substitution effect	se	P-value	140-kbp region	VSNP	VP	VSNP/VP (%)
1	Chr1:67232407	67232407	C	A	0.244713	-22.7706	5.14409	9.58e-06	1:67162407:67302407	191.667	2990.34	0.0640954
1	Chr1:67236659	67236659	C	T	0.238671	-24.8498	5.18683	1.66e-06	1:67166659:67306659	224.413	2990.34	0.0750459
1	Chr1:67241346	67241346	G	A	0.246224	-23.3603	5.14115	5.53e-06	1:67171346:67311346	202.563	2990.34	0.067739
1	Chr1:67298085	67298085	G	A	0.250755	-23.7283	5.13745	3.86e-06	1:67228085:67368085	211.562	2990.34	0.0707483
1	Chr1:67298117	67298117	C	T	0.250755	-23.7283	5.13745	3.86e-06	1:67228117:67368117	211.562	2990.34	0.0707483
1	Chr1:67298255	67298255	A	G	0.250755	-23.7283	5.13745	3.86e-06	1:67228255:67368255	211.562	2990.34	0.0707483
1	Chr1:67298329	67298329	C	T	0.250755	-23.7283	5.13745	3.86e-06	1:67228329:67368329	211.562	2990.34	0.0707483
1	Chr1:67298337	67298337	A	G	0.250755	-23.7283	5.13745	3.86e-06	1:67228337:67368337	211.562	2990.34	0.0707483
1	Chr1:67298452	67298452	G	A	0.243202	-23.2133	5.18306	7.51e-06	1:67228452:67368452	198.359	2990.34	0.0663331
1	Chr1:67298647	67298647	G	A	0.250755	-23.7283	5.13745	3.86e-06	1:67228647:67368647	211.562	2990.34	0.0707483
1	Chr1:67298657	67298657	A	C	0.250755	-23.7283	5.13745	3.86e-06	1:67228657:67368657	211.562	2990.34	0.0707483
1	Chr1:67299023	67299023	C	T	0.250755	-23.7283	5.13745	3.86e-06	1:67229023:67369023	211.562	2990.34	0.0707483
1	Chr1:67299454	67299454	C	T	0.250755	-23.7283	5.13745	3.86e-06	1:67229454:67369454	211.562	2990.34	0.0707483
1	Chr1:67299455	67299455	A	G	0.250755	-23.7283	5.13745	3.86e-06	1:67229455:67369455	211.562	2990.34	0.0707483
1	Chr1:67299473	67299473	G	A	0.250755	-23.7283	5.13745	3.86e-06	1:67229473:67369473	211.562	2990.34	0.0707483
1	Chr1:67299545	67299545	G	A	0.250755	-23.7283	5.13745	3.86e-06	1:67229545:67369545	211.562	2990.34	0.0707483
1	Chr1:67299723	67299723	T	C	0.250755	-23.7283	5.13745	3.86e-06	1:67229723:67369723	211.562	2990.34	0.0707483
1	Chr1:67300230	67300230	G	A	0.250755	-23.7283	5.13745	3.86e-06	1:67230230:67370230	211.562	2990.34	0.0707483
1	Chr1:67301295	67301295	A	G	0.250755	-23.7283	5.13745	3.86e-06	1:67231295:67371295	211.562	2990.34	0.0707483
1	Chr1:67301955	67301955	C	T	0.250755	-23.7283	5.13745	3.86e-06	1:67231955:67371955	211.562	2990.34	0.0707483
1	Chr1:67301975	67301975	A	C	0.250755	-23.7283	5.13745	3.86e-06	1:67231975:67371975	211.562	2990.34	0.0707483
1	Chr1:67302055	67302055	C	A	0.250755	-23.7283	5.13745	3.86e-06	1:67232055:67372055	211.562	2990.34	0.0707483
1	Chr1:67302157	67302157	G	T	0.250755	-23.7283	5.13745	3.86e-06	1:67232157:67372157	211.562	2990.34	0.0707483
1	Chr1:67302586	67302586	G	A	0.253776	-23.2062	5.13711	6.26e-06	1:67232586:67372586	203.966	2990.34	0.0682083
1	Chr1:67305116	67305116	T	C	0.250755	-23.7283	5.13745	3.86e-06	1:67235116:67375116	211.562	2990.34	0.0707483
1	Chr1:67305724	67305724	C	T	0.250755	-23.7283	5.13745	3.86e-06	1:67235724:67375724	211.562	2990.34	0.0707483
1	Chr1:67308650	67308650	A	G	0.250755	-23.7283	5.13745	3.86e-06	1:67238650:67378650	211.562	2990.34	0.0707483
1	Chr1:67308657	67308657	A	C	0.250755	-23.7283	5.13745	3.86e-06	1:67238657:67378657	211.562	2990.34	0.0707483
1	Chr1:67308747	67308747	ACAGGTCCAGTC	A	0.253776	-23.2062	5.13711	6.26e-06	1:67238747:67378747	203.966	2990.34	0.0682083
1	Chr1:67308839	67308839	C	T	0.250755	-23.7283	5.13745	3.86e-06	1:67238839:67378839	211.562	2990.34	0.0707483
1	Chr1:67309003	67309003	G	A	0.250755	-23.7283	5.13745	3.86e-06	1:67239003:67379003	211.562	2990.34	0.0707483
1	Chr1:67309026	67309026	TC	T	0.253776	-23.2062	5.13711	6.26e-06	1:67239026:67379026	203.966	2990.34	0.0682083
1	Chr1:67309126	67309126	G	A	0.250755	-23.7283	5.13745	3.86e-06	1:67239126:67379126	211.562	2990.34	0.0707483
1	Chr1:67309217	67309217	T	C	0.250755	-23.7283	5.13745	3.86e-06	1:67239217:67379217	211.562	2990.34	0.0707483
1	Chr1:67309973	67309973	A	G	0.271903	-25.5817	4.94084	2.25e-07	1:67239973:67379973	259.115	2990.34	0.0866505
1	Chr1:67310607	67310607	A	C	0.250755	-23.7283	5.13745	3.86e-06	1:67240607:67380607	211.562	2990.34	0.0707483
1	Chr1:67310665	67310665	T	C	0.250755	-23.7283	5.13745	3.86e-06	1:67240665:67380665	211.562	2990.34	0.0707483
1	Chr1:67311130	67311130	T	C	0.250755	-23.7283	5.13745	3.86e-06	1:67241130:67381130	211.562	2990.34	0.0707483
1	Chr1:67312764	67312764	T	C	0.250755	-23.7283	5.13745	3.86e-06	1:67242764:67382764	211.562	2990.34	0.0707483
2	Chr2:117444090	117444090	A	G	0.128399	35.0127	6.67305	1.55e-07	2:117374090:117514090	274.385	2990.34	0.0917571
2	Chr2:117447674	117447674	G	C	0.101208	35.9878	7.35058	9.79e-07	2:117377674:117517674	235.621	2990.34	0.0787941
2	Chr2:117447970	117447970	A	C	0.102719	35.0728	7.32112	1.66e-06	2:117377970:117517970	226.751	2990.34	0.0758279
2	Chr2:117448670	117448670	A	G	0.102719	35.0728	7.32112	1.66e-06	2:117378670:117518670	226.751	2990.34	0.0758279
2	Chr2:117449159	117449159	A	G	0.102719	35.0728	7.32112	1.66e-06	2:117379159:117519159	226.751	2990.34	0.0758279
2	Chr2:117451412	117451412	A	G	0.126888	36.3091	6.79906	9.28e-08	2:117381412:117521412	292.113	2990.34	0.0976856
2	Chr2:117451474	117451474	A	G	0.125378	36.6995	6.83264	7.82e-08	2:117381474:117521474	295.387	2990.34	0.0987805
2	Chr2:117451673	117451673	A	T	0.126888	36.3091	6.79906	9.28e-08	2:117381673:117521673	292.113	2990.34	0.0976856
2	Chr2:117451683	117451683	T	G	0.126888	36.3091	6.79906	9.28e-08	2:117381683:117521683	292.113	2990.34	0.0976856
2	Chr2:117453278	117453278	C	A	0.129909	34.659	6.64205	1.81e-07	2:117383278:117523278	271.56	2990.34	0.0908124
2	Chr2:117453289	117453289	G	C	0.126888	36.3091	6.79906	9.28e-08	2:117383289:117523289	292.113	2990.34	0.0976856
2	Chr2:117454065	117454065	G	A	0.126888	36.3091	6.79906	9.28e-08	2:117384065:117524065	292.113	2990.34	0.0976856
2	Chr2:117465909	117465909	T	C	0.0981873	35.4932	7.43139	1.79e-06	2:117395909:117535909	223.096	2990.34	0.0746055
2	Chr2:117472484	117472484	A	C	0.0981873	36.8478	7.4357	7.21e-07	2:117402484:117542484	240.45	2990.34	0.0804089
2	Chr2:117539286	117539286	T	G	0.0785498	37.2785	8.09933	4.17e-06	2:117469286:117609286	201.17	2990.34	0.0672733
2	Chr2:117541643	117541643	C	T	0.0785498	37.2785	8.09933	4.17e-06	2:117471643:117611643	201.17	2990.34	0.0672733
2	Chr2:117544865	117544865	AGTT	A	0.1571	27.3864	6.08906	6.87e-06	2:117474865:117614865	198.633	2990.34	0.066425
2	Chr2:117544893	117544893	C	A	0.1571	27.3864	6.08906	6.87e-06	2:117474893:117614893	198.633	2990.34	0.066425
2	Chr2:117544895	117544895	G	A	0.1571	27.3864	6.08906	6.87e-06	2:117474895:117614895	198.633	2990.34	0.066425
5	Chr5:67428578	67428578	T	C	0.457704	-19.4445	4.38126	9.07e-06	5:67358578:67498578	187.692	2990.34	0.0627659
5	Chr5:67436616	67436616	A	G	0.457704	-19.4445	4.38126	9.07e-06	5:67366616:67506616	187.692	2990.34	0.0627659
5	Chr5:67558438	67558438	T	C	0.466767	-19.9075	4.3106	3.87e-06	5:67488438:67628438	197.279	2990.34	0.065972
5	Chr5:67563178	67563178	C	T	0.450151	-20.7922	4.36371	1.89e-06	5:67493178:67633178	214.009	2990.34	0.0715668
5	Chr5:67577681	67577681	C	G	0.462236	20.2538	4.44252	5.14e-06	5:67507681:67647681	203.938	2990.34	0.0681989
5	Chr5:67580457	67580457	C	A	0.465257	20.4292	4.47083	4.89e-06	5:67510457:67650457	207.669	2990.34	0.0694464
5	Chr5:67581393	67581393	G	T	0.465257	20.4292	4.47083	4.89e-06	5:67511393:67651393	207.669	2990.34	0.0694464
5	Chr5:67583628	67583628	C	G	0.462236	20.5586	4.45168	3.87e-06	5:67513628:67653628	210.123	2990.34	0.070267
5	Chr5:67584514	67584514	G	A	0.465257	20.4292	4.47083	4.89e-06	5:67514514:67654514	207.669	2990.34	0.0694464
5	Chr5:115544287	115544287	C	T	0.0981873	34.3475	7.37259	3.18e-06	5:115474287:115614287	208.926	2990.34	0.0698668
5	Chr5:115544295	115544295	A	G	0.0996979	33.4871	7.33599	5e-06	5:115474295:115614295	201.307	2990.34	0.0673191
5	Chr5:115544313	115544313	A	G	0.0981873	34.0973	7.38163	3.85e-06	5:115474313:115614313	205.893	2990.34	0.0688527
9	Chr9:11318290	11318290	G	A	0.380665	20.7548	4.68863	9.57e-06	9:11248290:11388290	203.112	2990.34	0.0679227
12	Chr12:30386593	30386593	T	G	0.336858	-21.657	4.72837	4.64e-06	12:30316593:30456593	209.546	2990.34	0.0700744
12	Chr12:32159096	32159096	A	C	0.219033	-23.3251	5.26503	9.41e-06	12:32089096:32229096	186.131	2990.34	0.0622441
12	Chr12:32165030	32165030	G	C	0.20997	-24.3826	5.38491	5.96e-06	12:32095030:32235030	197.238	2990.34	0.0659584
12	Chr12:61526548	61526548	A	C	0.466767	19.0929	4.26493	7.58e-06	12:61456548:61596548	181.464	2990.34	0.0606834
18	Chr18:44138962	44138962	G	C	0.0619335	40.6897	8.92513	5.14e-06	18:44068962:44208962	192.379	2990.34	0.0643335
18	Chr18:44142834	44142834	T	C	0.0619335	40.6897	8.92513	5.14e-06	18:44072834:44212834	192.379	2990.34	0.0643335
18	Chr18:44144510	44144510	A	G	0.0619335	40.6897	8.92513	5.14e-06	18:44074510:44214510	192.379	2990.34	0.0643335
18	Chr18:44144535	44144535	T	G	0.0619335	40.6897	8.92513	5.14e-06	18:44074535:44214535	192.379	2990.34	0.0643335
18	Chr18:44145819	44145819	T	C	0.0619335	40.6897	8.92513	5.14e-06	18:44075819:44215819	192.379	2990.34	0.0643335
18	Chr18:44154688	44154688	G	A	0.0619335	40.6897	8.92513	5.14e-06	18:44084688:44224688	192.379	2990.34	0.0643335
19	Chr19:28581641	28581641	T	C	0.0498489	47.8457	9.77698	9.9e-07	19:28511641:28651641	216.852	2990.34	0.0725176
19	Chr19:29121106	29121106	T	A	0.225076	24.2046	5.29141	4.78e-06	19:29051106:29191106	204.369	2990.34	0.0683429
19	Chr19:60561440	60561440	A	G	0.060423	-42.2627	9.54574	9.54e-06	19:60491440:60631440	202.805	2990.34	0.0678201
19	Chr19:60562254	60562254	C	T	0.060423	-42.2627	9.54574	9.54e-06	19:60492254:60632254	202.805	2990.34	0.0678201
19	Chr19:60562264	60562264	C	T	0.060423	-42.2627	9.54574	9.54e-06	19:60492264:60632264	202.805	2990.34	0.0678201
19	Chr19:60563231	60563231	T	C	0.060423	-42.2627	9.54574	9.54e-06	19:60493231:60633231	202.805	2990.34	0.0678201
19	Chr19:60572690	60572690	G	A	0.0619335	-41.7068	9.4406	9.97e-06	19:60502690:60642690	202.117	2990.34	0.0675899
19	Chr19:60573332	60573332	T	C	0.0619335	-41.7068	9.4406	9.97e-06	19:60503332:60643332	202.117	2990.34	0.0675899
19	Chr19:60575829	60575829	T	C	0.0619335	-41.7068	9.4406	9.97e-06	19:60505829:60645829	202.117	2990.34	0.0675899
19	Chr19:60576716	60576716	A	G	0.0619335	-41.7068	9.4406	9.97e-06	19:60506716:60646716	202.117	2990.34	0.0675899
19	Chr19:60577116	60577116	A	G	0.0619335	-41.7068	9.4406	9.97e-06	19:60507116:60647116	202.117	2990.34	0.0675899
19	Chr19:60578198	60578198	G	A	0.0619335	-41.7068	9.4406	9.97e-06	19:60508198:60648198	202.117	2990.34	0.0675899
19	Chr19:60578720	60578720	C	T	0.0619335	-41.7068	9.4406	9.97e-06	19:60508720:60648720	202.117	2990.34	0.0675899
19	Chr19:60578740	60578740	C	G	0.0634441	-42.5139	9.33571	5.27e-06	19:60508740:60648740	214.791	2990.34	0.0718284
19	Chr19:60581627	60581627	A	G	0.0634441	-42.5139	9.33571	5.27e-06	19:60511627:60651627	214.791	2990.34	0.0718284
19	Chr19:60582632	60582632	C	T	0.0634441	-42.5139	9.33571	5.27e-06	19:60512632:60652632	214.791	2990.34	0.0718284
19	Chr19:60582729	60582729	AT	A	0.0634441	-42.5139	9.33571	5.27e-06	19:60512729:60652729	214.791	2990.34	0.0718284
19	Chr19:60582783	60582783	T	A	0.0634441	-42.5139	9.33571	5.27e-06	19:60512783:60652783	214.791	2990.34	0.0718284
19	Chr19:60583177	60583177	G	A	0.0634441	-42.5139	9.33571	5.27e-06	19:60513177:60653177	214.791	2990.34	0.0718284
19	Chr19:60583349	60583349	G	A	0.0634441	-42.5139	9.33571	5.27e-06	19:60513349:60653349	214.791	2990.34	0.0718284
20	Chr20:20403762	20403762	G	T	0.0589124	41.4062	9.15776	6.14e-06	20:20333762:20473762	190.107	2990.34	0.0635736
23	Chr23:35398787	35398787	T	A	0.155589	26.43	5.83568	5.93e-06	23:35328787:35468787	183.551	2990.34	0.0613813
23	Chr23:35399595	35399595	A	G	0.155589	26.43	5.83568	5.93e-06	23:35329595:35469595	183.551	2990.34	0.0613813
23	Chr23:35400035	35400035	G	A	0.155589	26.43	5.83568	5.93e-06	23:35330035:35470035	183.551	2990.34	0.0613813
23	Chr23:35400311	35400311	C	CA	0.155589	26.43	5.83568	5.93e-06	23:35330311:35470311	183.551	2990.34	0.0613813
23	Chr23:35400313	35400313	C	T	0.155589	26.43	5.83568	5.93e-06	23:35330313:35470313	183.551	2990.34	0.0613813
23	Chr23:35400540	35400540	A	G	0.155589	26.43	5.83568	5.93e-06	23:35330540:35470540	183.551	2990.34	0.0613813
23	Chr23:35401141	35401141	A	G	0.155589	26.43	5.83568	5.93e-06	23:35331141:35471141	183.551	2990.34	0.0613813
23	Chr23:35401252	35401252	A	G	0.155589	26.43	5.83568	5.93e-06	23:35331252:35471252	183.551	2990.34	0.0613813
23	Chr23:35401495	35401495	AAA	TAA	0.155589	26.43	5.83568	5.93e-06	23:35331495:35471495	183.551	2990.34	0.0613813
23	Chr23:35402047	35402047	T	C	0.155589	26.43	5.83568	5.93e-06	23:35332047:35472047	183.551	2990.34	0.0613813
23	Chr23:35402195	35402195	G	A	0.155589	26.43	5.83568	5.93e-06	23:35332195:35472195	183.551	2990.34	0.0613813
23	Chr23:35407493	35407493	T	G	0.232628	24.0504	5.23942	4.43e-06	23:35337493:35477493	206.511	2990.34	0.0690592
23	Chr23:35426658	35426658	C	A	0.132931	30.3347	6.21342	1.05e-06	23:35356658:35496658	212.124	2990.34	0.0709363
23	Chr23:35426960	35426960	T	C	0.13142	29.3344	6.23336	2.53e-06	23:35356960:35496960	196.452	2990.34	0.0656954
23	Chr23:35428532	35428532	C	T	0.203927	24.9336	5.44073	4.59e-06	23:35358532:35498532	201.849	2990.34	0.0675005
23	Chr23:35428533	35428533	A	G	0.203927	24.9336	5.44073	4.59e-06	23:35358533:35498533	201.849	2990.34	0.0675005
23	Chr23:35428884	35428884	A	G	0.13142	29.2755	6.23322	2.64e-06	23:35358884:35498884	195.664	2990.34	0.0654318
23	Chr23:35429382	35429382	A	C	0.203927	24.9336	5.44073	4.59e-06	23:35359382:35499382	201.849	2990.34	0.0675005
23	Chr23:35429732	35429732	C	T	0.203927	24.9336	5.44073	4.59e-06	23:35359732:35499732	201.849	2990.34	0.0675005
23	Chr23:35430068	35430068	A	G	0.128399	28.784	6.27218	4.45e-06	23:35360068:35500068	185.444	2990.34	0.0620141
23	Chr23:35430136	35430136	A	G	0.200906	25.3495	5.45226	3.33e-06	23:35360136:35500136	206.329	2990.34	0.0689983
23	Chr23:35430601	35430601	A	C	0.202417	25.1589	5.44601	3.84e-06	23:35360601:35500601	204.379	2990.34	0.0683463
23	Chr23:35430701	35430701	T	C	0.202417	25.1589	5.44601	3.84e-06	23:35360701:35500701	204.379	2990.34	0.0683463
23	Chr23:35430949	35430949	T	C	0.202417	25.1589	5.44601	3.84e-06	23:35360949:35500949	204.379	2990.34	0.0683463
23	Chr23:35430950	35430950	G	T	0.202417	25.1589	5.44601	3.84e-06	23:35360950:35500950	204.379	2990.34	0.0683463
23	Chr23:35431701	35431701	T	A	0.176737	28.7236	5.78301	6.8e-07	23:35361701:35501701	240.09	2990.34	0.0802884
23	Chr23:35431714	35431714	A	C	0.197885	25.6123	5.48201	2.98e-06	23:35361714:35501714	208.246	2990.34	0.0696395
23	Chr23:35432028	35432028	C	A	0.197885	25.6123	5.48201	2.98e-06	23:35362028:35502028	208.246	2990.34	0.0696395
23	Chr23:35432103	35432103	G	T	0.197885	25.6123	5.48201	2.98e-06	23:35362103:35502103	208.246	2990.34	0.0696395
23	Chr23:35434382	35434382	T	C	0.194864	25.2273	5.53097	5.09e-06	23:35364382:35504382	199.697	2990.34	0.0667808
23	Chr23:35435446	35435446	A	G	0.196375	24.9623	5.5285	6.33e-06	23:35365446:35505446	196.67	2990.34	0.0657685
23	Chr23:35436092	35436092	A	G	0.114804	29.7822	6.49847	4.58e-06	23:35366092:35506092	180.277	2990.34	0.0602864
23	Chr23:35437051	35437051	C	A	0.175227	29.0419	5.78831	5.24e-07	23:35367051:35507051	243.79	2990.34	0.0815257
23	Chr23:35440977	35440977	A	G	0.0679758	39.4832	8.70461	5.74e-06	23:35370977:35510977	197.531	2990.34	0.0660565
23	Chr23:35443948	35443948	A	G	0.0725076	38.8151	8.47976	4.71e-06	23:35373948:35513948	202.64	2990.34	0.0677648
23	Chr23:35443967	35443967	G	C	0.0725076	38.8151	8.47976	4.71e-06	23:35373967:35513967	202.64	2990.34	0.0677648
23	Chr23:35444870	35444870	C	T	0.0725076	38.8151	8.47976	4.71e-06	23:35374870:35514870	202.64	2990.34	0.0677648
23	Chr23:35446676	35446676	C	A	0.0649547	39.2469	8.88484	9.99e-06	23:35376676:35516676	187.104	2990.34	0.0625696
24	Chr24:2150606	2150606	*	C	0.21148	24.3581	5.20686	2.9e-06	24:2080606:2220606	197.879	2990.34	0.0661726
24	Chr24:2167357	2167357	A	G	0.13142	29.479	6.50828	5.91e-06	24:2097357:2237357	198.393	2990.34	0.0663446
24	Chr24:2169446	2169446	A	G	0.125378	29.6562	6.59128	6.82e-06	24:2099446:2239446	192.887	2990.34	0.0645033
24	Chr24:2170095	2170095	A	G	0.13142	29.479	6.50828	5.91e-06	24:2100095:2240095	198.393	2990.34	0.0663446
24	Chr24:2171172	2171172	A	T	0.126888	29.6649	6.57156	6.36e-06	24:2101172:2241172	194.987	2990.34	0.0652057
24	Chr24:2174831	2174831	A	C	0.13142	29.479	6.50828	5.91e-06	24:2104831:2244831	198.393	2990.34	0.0663446
24	Chr24:2176616	2176616	A	G	0.126888	29.6649	6.57156	6.36e-06	24:2106616:2246616	194.987	2990.34	0.0652057
24	Chr24:2177474	2177474	A	C	0.13142	29.479	6.50828	5.91e-06	24:2107474:2247474	198.393	2990.34	0.0663446
24	Chr24:2178034	2178034	A	G	0.126888	29.6649	6.57156	6.36e-06	24:2108034:2248034	194.987	2990.34	0.0652057
24	Chr24:2178052	2178052	A	G	0.13142	29.479	6.50828	5.91e-06	24:2108052:2248052	198.393	2990.34	0.0663446
24	Chr24:2178114	2178114	A	C	0.126888	29.6649	6.57156	6.36e-06	24:2108114:2248114	194.987	2990.34	0.0652057
24	Chr24:2179241	2179241	C	T	0.126888	29.6649	6.57156	6.36e-06	24:2109241:2249241	194.987	2990.34	0.0652057
24	Chr24:2179493	2179493	T	C	0.126888	29.6649	6.57156	6.36e-06	24:2109493:2249493	194.987	2990.34	0.0652057
24	Chr24:2179672	2179672	G	A	0.13142	29.479	6.50828	5.91e-06	24:2109672:2249672	198.393	2990.34	0.0663446
24	Chr24:2184305	2184305	T	C	0.13142	29.479	6.50828	5.91e-06	24:2114305:2254305	198.393	2990.34	0.0663446
24	Chr24:2184485	2184485	C	A	0.13142	29.479	6.50828	5.91e-06	24:2114485:2254485	198.393	2990.34	0.0663446
24	Chr24:2189734	2189734	T	C	0.126888	29.6649	6.57156	6.36e-06	24:2119734:2259734	194.987	2990.34	0.0652057
24	Chr24:2199752	2199752	T	C	0.126888	29.6649	6.57156	6.36e-06	24:2129752:2269752	194.987	2990.34	0.0652057
24	Chr24:2205153	2205153	C	G	0.126888	29.6649	6.57156	6.36e-06	24:2135153:2275153	194.987	2990.34	0.0652057
24	Chr24:2205279	2205279	T	C	0.126888	29.6649	6.57156	6.36e-06	24:2135279:2275279	194.987	2990.34	0.0652057
24	Chr24:2205528	2205528	C	A	0.128399	30.2521	6.54691	3.82e-06	24:2135528:2275528	204.843	2990.34	0.0685014
24	Chr24:2205622	2205622	G	T	0.128399	30.2521	6.54691	3.82e-06	24:2135622:2275622	204.843	2990.34	0.0685014
24	Chr24:2205679	2205679	C	A	0.126888	29.6649	6.57156	6.36e-06	24:2135679:2275679	194.987	2990.34	0.0652057
24	Chr24:2211942	2211942	C	G	0.126888	29.6649	6.57156	6.36e-06	24:2141942:2281942	194.987	2990.34	0.0652057
24	Chr24:2225020	2225020	A	C	0.125378	30.0866	6.58215	4.86e-06	24:2155020:2295020	198.526	2990.34	0.0663891
24	Chr24:2284066	2284066	A	G	0.125378	30.0866	6.58215	4.86e-06	24:2214066:2354066	198.526	2990.34	0.0663891
24	Chr24:2285809	2285809	G	A	0.125378	30.0866	6.58215	4.86e-06	24:2215809:2355809	198.526	2990.34	0.0663891
24	Chr24:2303095	2303095	T	C	0.128399	29.08	6.5298	8.45e-06	24:2233095:2373095	189.277	2990.34	0.0632961
24	Chr24:2328061	2328061	T	C	0.128399	29.08	6.5298	8.45e-06	24:2258061:2398061	189.277	2990.34	0.0632961
24	Chr24:2361192	2361192	T	C	0.128399	29.08	6.5298	8.45e-06	24:2291192:2431192	189.277	2990.34	0.0632961
24	Chr24:2609159	2609159	T	TGTAA	0.123867	29.461	6.60063	8.07e-06	24:2539159:2679159	188.387	2990.34	0.0629984
24	Chr24:2617965	2617965	A	G	0.125378	29.4502	6.57487	7.49e-06	24:2547965:2687965	190.217	2990.34	0.0636103
24	Chr24:2652160	2652160	T	G	0.125378	28.6625	6.48783	9.97e-06	24:2582160:2722160	180.177	2990.34	0.060253
24	Chr24:2711406	2711406	G	T	0.249245	23.0233	4.94568	3.24e-06	24:2641406:2781406	198.376	2990.34	0.066339
24	Chr24:2711409	2711409	A	T	0.249245	23.0233	4.94568	3.24e-06	24:2641409:2781409	198.376	2990.34	0.066339
24	Chr24:2713724	2713724	C	T	0.279456	22.2111	4.81487	3.97e-06	24:2643724:2783724	198.675	2990.34	0.066439
24	Chr24:2715532	2715532	C	A	0.249245	23.0233	4.94568	3.24e-06	24:2645532:2785532	198.376	2990.34	0.066339
24	Chr24:2715807	2715807	C	G	0.246224	22.7865	4.98528	4.86e-06	24:2645807:2785807	192.734	2990.34	0.0644521
24	Chr24:4084185	4084185	T	C	0.459215	-19.2066	4.31708	8.63e-06	24:4014185:4154185	183.219	2990.34	0.0612704
24	Chr24:4087942	4087942	AC	A	0.450151	-19.5187	4.36451	7.74e-06	24:4017942:4157942	188.596	2990.34	0.0630685
29	Chr29:14285416	14285416	G	C	0.339879	21.126	4.75783	8.99e-06	29:14215416:14355416	200.268	2990.34	0.0669717

[truncated: 5 more sheets: succinic acid, 3-hydroxybutyric acid, creatinine, L-glutamine, methanol]
