# Supplementary material for: Integrative analyses of genomic and metabolomic data reveal genetic mechanisms associated with carcass merit traits in beef cattle
Source: Sci Rep. 2022 Mar 1;12:3389. doi: 10.1038/s41598-022-06567-z (PMC8888742; doi:10.1038/s41598-022-06567-z)
Supplement: Supplementary file 3 — Supplementary Information 3. [file 41598_2022_6567_MOESM3_ESM.xlsx]

## Sheet: acetic acid
A summary of candidate genes for acetic acid
Gene stable ID	Gene name	Chromosome	Gene start (bp)	Gene end (bp)
ENSBTAG00000011150	PFN2	1	118213388	118220074
ENSBTAG00000045633	AGTR1	1	119465679	119521250
ENSBTAG00000020201	S100Z	10	8059019	8062052
ENSBTAG00000020202	CRHBP	10	8104261	8118309
ENSBTAG00000034823	AGGF1	10	8176687	8223030
ENSBTAG00000026111	LBH	11	69617500	69644870
ENSBTAG00000023744	YPEL5	11	69713717	69727353
ENSBTAG00000017255	ATAD2B	11	75091973	75213880
ENSBTAG00000021969	KLHL29	11	75240502	75572709
ENSBTAG00000054351	OR12K5	11	93746567	93747508
ENSBTAG00000045528	OR1B1	11	93760983	93761936
ENSBTAG00000001549	OR1L1	11	93801509	93802501
ENSBTAG00000048218	OR1L3	11	93812464	93813441
ENSBTAG00000040197	OR10W4	15	81444654	81445598
ENSBTAG00000049247	OR5B17	15	81568688	81569632
ENSBTAG00000044113	IZUMO2	18	56353715	56372775
ENSBTAG00000002580	MYH14	18	56416654	56489716
ENSBTAG00000039946	ZNF814	18	65375097	65405941
ENSBTAG00000044530	SNORA70	19	15417743	15417864
ENSBTAG00000002680	TMEM132E	19	15463728	15480095
ENSBTAG00000025718	HMGCLL1	23	4789382	4986934
ENSBTAG00000012973	GFRAL	23	5017256	5084933
ENSBTAG00000009112	TRAM2	23	24893081	24957939
ENSBTAG00000005206	TMEM14A	23	25056028	25066519
ENSBTAG00000006546	GSTA2	23	25074938	25088616
ENSBTAG00000022535	GPR139	25	17645402	17687968
ENSBTAG00000006264	UMOD	25	18009950	18028531
ENSBTAG00000016434	PDILT	25	18032878	18077429
ENSBTAG00000037449	ACSM5	25	18090665	18119714
ENSBTAG00000019423	ACSM2B	25	18162095	18210917
ENSBTAG00000001417	ACSM1	25	18233577	18298233
ENSBTAG00000021651	UQCRC2	25	19647361	19673589
ENSBTAG00000021652	PDZD9	25	19669079	19688054
ENSBTAG00000008188	MOSMO	25	19694092	19769282
ENSBTAG00000016244	VWA3A	25	19784819	19837787
ENSBTAG00000019567	IL21R	25	24941958	25002153
ENSBTAG00000006126	GTF3C1	25	25009630	25089814
ENSBTAG00000006129	KATNIP	25	25087968	25327424
ENSBTAG00000013120	ARMH3	26	22572314	22746820
ENSBTAG00000021942	HPS6	26	22751849	22754468
ENSBTAG00000005780	LDB1	26	22778536	22791499
ENSBTAG00000007427	PPRC1	26	22794880	22818924
ENSBTAG00000042186	SNORD22	26	22803764	22803877
ENSBTAG00000020283	DUSP5	26	31062738	31075701
ENSBTAG00000013905	SMC3	26	31124223	31163013
ENSBTAG00000023891	RBM20	26	31202529	31396918
ENSBTAG00000054633	KLRC1	5	99286439	99290988
ENSBTAG00000027569	APBB2	6	59713923	60095904
ENSBTAG00000025029	MAN2A1	7	108794483	109024141

## Sheet: citric acid
A summary of candidate genes for citric acid
Gene stable ID	Gene name	Chromosome	Gene start (bp)	Gene end (bp)
ENSBTAG00000005284	SERPINE3	12	20784319	20816359
ENSBTAG00000002970	INTS6	12	20817642	20903002
ENSBTAG00000000803	ZNF667	18	63719243	63741526
ENSBTAG00000000801	ZNF583	18	63750840	63757996
ENSBTAG00000020089	USP32	19	12577140	12778987
ENSBTAG00000017969	CA4	19	12803073	12811847
ENSBTAG00000012672	ZNHIT3	19	12843752	12850362
ENSBTAG00000012675	MYO19	19	12850548	12884004
ENSBTAG00000013475	TRAF3	21	67549224	67603033
ENSBTAG00000015750	AMN	21	67610926	67621574
ENSBTAG00000016456	CDC42BPB	21	67623262	67721124
ENSBTAG00000012904	EDEM1	22	21198504	21225184
ENSBTAG00000012902	ARL8B	22	21234916	21281338
ENSBTAG00000018167	KLHL31	23	6831277	6848149
ENSBTAG00000018280	SLC28A3	8	77514711	77587255

## Sheet: choline
A summary of candidate genes for choline
Gene stable ID	Gene name	Chromosome	Gene start (bp)	Gene end (bp)
ENSBTAG00000048628	HHAT	16	72651368	73012821
ENSBTAG00000022783	CDH8	18	29354201	29761883
ENSBTAG00000012066	PECAM1	19	48541625	48619840
ENSBTAG00000007409	MILR1	19	48618991	48639790
ENSBTAG00000018420	POLG2	19	48660926	48677027
ENSBTAG00000018423	DDX5	19	48678120	48691777
ENSBTAG00000014002	CEP95	19	48686458	48723349
ENSBTAG00000013093	ALDH3B1	29	45537447	45557692
ENSBTAG00000012072	NDUFS8	29	45559236	45563283
ENSBTAG00000000292	TCIRG1	29	45565564	45577936
ENSBTAG00000010304	CHKA	29	45579775	45640374
ENSBTAG00000001185	KMT5B	29	45668456	45718688
ENSBTAG00000005903	LRP5	29	45807108	45927821
ENSBTAG00000009584	PPP6R3	29	45936791	46061309
ENSBTAG00000021999	CPT1A	29	46164784	46225440
ENSBTAG00000004348	MRPL21	29	46258414	46269659
ENSBTAG00000022185	IGHMBP2	29	46268478	46293180
ENSBTAG00000015185	MRGPRF	29	46354537	46364270
ENSBTAG00000010865	CACNG2	5	74969135	75090284
ENSBTAG00000026657	IFT27	5	75135020	75158505
ENSBTAG00000019159	PVALB	5	75176504	75193657
ENSBTAG00000006734	BICD1	5	77487500	77732164
ENSBTAG00000020097	PERP	9	75912273	75926756

## Sheet: D-glucose
A summary of candidate genes for D-glucose
Gene stable ID	Gene name	Chromosome	Gene start (bp)	Gene end (bp)
ENSBTAG00000017839	TIAM1	1	4192104	4358253
ENSBTAG00000006413	KATNBL1	10	28406090	28458754
ENSBTAG00000007385	EMC7	10	28490709	28506271
ENSBTAG00000037985	CHRM5	10	28518864	28520462
ENSBTAG00000044029	AVEN	10	28535056	28727307
ENSBTAG00000005682	UBAC2	12	76079653	76300630
ENSBTAG00000005560	ST18	14	21160085	21250282
ENSBTAG00000049185	OR5M3	15	79773603	79774535
ENSBTAG00000040330	OR5M11	15	79796325	79798852
ENSBTAG00000006421	OR5AR1	15	79857658	79858590
ENSBTAG00000014111	INPP4B	17	15374564	15824212
ENSBTAG00000003936	PNKD	2	106348916	106371789
ENSBTAG00000003944	CATIP	2	106378600	106384257
ENSBTAG00000015520	SLC11A1	2	106392590	106403650
ENSBTAG00000008362	CTDSP1	2	106408440	106413567
ENSBTAG00000018543	VIL1	2	106422780	106446519
ENSBTAG00000016572	USP37	2	106447346	106532901
ENSBTAG00000011518	RARB	27	40197883	40381619
ENSBTAG00000033190	PGM5	8	44402473	44612836
ENSBTAG00000011874	TMEM252	8	44618781	44622489
ENSBTAG00000009620	WDR27	9	103347250	103470312
ENSBTAG00000003925	C9H6orf120	9	103492823	103495427
ENSBTAG00000003929	PHF10	9	103494501	103514664

## Sheet: glycine
A summary of candidate genes for glycine
Gene stable ID	Gene name	Chromosome	Gene start (bp)	Gene end (bp)
ENSBTAG00000013452	AQP9	10	52087944	52135881
ENSBTAG00000016197	PHLDB1	15	29261921	29310613
ENSBTAG00000016202	TREH	15	29310821	29323620
ENSBTAG00000009067	DDX6	15	29361063	29392143
ENSBTAG00000016282	EIF5	21	67987965	67997279
ENSBTAG00000013410	MARK3	21	68022901	68140517
ENSBTAG00000052508	SEM1	4	14054960	14079935
ENSBTAG00000000500	PINX1	8	8476519	8542392
ENSBTAG00000054688	SOX7	8	8558547	8565452
ENSBTAG00000004134	C8H8orf74	8	8587781	8618663

## Sheet: glycerol
A summary of candidate genes for glycerol
Gene stable ID	Gene name	Chromosome	Gene start (bp)	Gene end (bp)
ENSBTAG00000005091	DGKG	1	80873608	81097089
ENSBTAG00000011271	SNX31	14	63707070	63789288
ENSBTAG00000001254	ANKRD46	14	63800447	63868200
ENSBTAG00000034193	BCO2	15	22513156	22581009
ENSBTAG00000049973	PTS	15	22586361	22594772
ENSBTAG00000015810	C15H11orf34	15	22642103	22654247
ENSBTAG00000001585	WIPF1	2	22130033	22259090
ENSBTAG00000009995	CPEB4	20	5606065	5678507
ENSBTAG00000054459	C20H5orf47	20	5702887	5720066
ENSBTAG00000000564	NSG2	20	5750258	5822147
ENSBTAG00000000838	CCDC88C	21	56040106	56183841
ENSBTAG00000005040	PPP4R3A	21	56210637	56245304
ENSBTAG00000005362	RAB23	23	3019707	3038485
ENSBTAG00000005355	BAG2	23	3040820	3050862
ENSBTAG00000018879	ZNF451	23	3051079	3142445
ENSBTAG00000010328	KCNK17	23	13166550	13179213
ENSBTAG00000010352	KCNK16	23	13180877	13187815
ENSBTAG00000027197	KIF6	23	13196359	13617580
ENSBTAG00000008886	STOX2	27	14458809	14650043
ENSBTAG00000017802	THRB	27	41461703	41896044
ENSBTAG00000048664	CDK14	4	7937943	8616503
ENSBTAG00000048775	TRBV15	4	105787690	105788508
ENSBTAG00000012994	LOX	7	31754829	31767397
ENSBTAG00000014320	SRFBP1	7	31794298	31854776
ENSBTAG00000017105	FSTL4	7	44827999	45259343
ENSBTAG00000021687	JADE2	7	46067083	46118414
ENSBTAG00000021226	SAR1B	7	46133106	46163331
ENSBTAG00000018322	SEC24A	7	46170428	46243671
ENSBTAG00000011770	TJP2	8	45284977	45412774

## Sheet: fumaric acid
A summary of candidate genes for fumaric acid
Gene stable ID	Gene name	Chromosome	Gene start (bp)	Gene end (bp)
ENSBTAG00000034373	CDH13	18	9350020	10154230
ENSBTAG00000038347	SLC17A6	29	22471182	22511619
ENSBTAG00000001862	PPP2R2B	7	57796185	58305705

## Sheet: lysine
A summary of candidate genes for lysine
Gene stable ID	Gene name	Chromosome	Gene start (bp)	Gene end (bp)
ENSBTAG00000011871	BTLA	1	57228945	57261728
ENSBTAG00000009084	ATG3	1	57309120	57343709
ENSBTAG00000009085	SLC35A5	1	57343853	57364455
ENSBTAG00000010793	CCDC80	1	57364375	57478155
ENSBTAG00000001235	CD200R1L	1	57639751	57681112
ENSBTAG00000006534	GTPBP8	1	57707956	57727875
ENSBTAG00000005723	NEPRO	1	57725471	57740983
ENSBTAG00000013909	BOC	1	57945013	58023212
ENSBTAG00000013937	SPICE1	1	58141829	58199879
ENSBTAG00000013292	SIDT1	1	58218879	58326309
ENSBTAG00000012413	FGF12	1	74876548	75283017
ENSBTAG00000039065	HS6ST3	12	73363796	74075781
ENSBTAG00000017216	FRMD5	21	55493420	55815798
ENSBTAG00000015913	MFHAS1	27	24865164	24975150
ENSBTAG00000008652	STYXL2	3	1605719	1673362
ENSBTAG00000009148	GPA33	3	1675900	1728605
ENSBTAG00000013802	DAB1	3	88677121	89136086
ENSBTAG00000053837	OR6C75	5	58550539	58551477
ENSBTAG00000002313	ITPR2	5	82983642	83572811
ENSBTAG00000000393	SSPN	5	83676933	83723213

## Sheet: L-lactic acid
A summary of candidate genes for L-lactic acid
Gene stable ID	Gene name	Chromosome	Gene start (bp)	Gene end (bp)
ENSBTAG00000031306	PLSCR1	1	122041887	122092789
ENSBTAG00000013452	AQP9	10	52087944	52135881
ENSBTAG00000013793	NEDD4	10	54425968	54570727
ENSBTAG00000005848	PRTG	10	54636043	54780229
ENSBTAG00000009151	PYGO1	10	54810099	54830804
ENSBTAG00000008571	CUX2	17	54818687	55096432
ENSBTAG00000002023	NOS1	17	57763560	57876534
ENSBTAG00000032097	FBXO21	17	57900735	57938125
ENSBTAG00000016338	SPPL3	17	63028441	63121549
ENSBTAG00000021795	HNF1A	17	63165815	63182551
ENSBTAG00000021796	C17H12orf43	17	63183519	63193665
ENSBTAG00000003297	OASL	17	63195671	63211740
ENSBTAG00000010847	FOXN4	17	63818770	63841781
ENSBTAG00000022058	ACACB	17	63845551	63976145
ENSBTAG00000008494	TMEM171	20	8497858	8508646
ENSBTAG00000017545	FCHO2	20	8600241	8673697
ENSBTAG00000012700	CD247	3	1182748	1266862
ENSBTAG00000024534	POU2F1	3	1280068	1481060
ENSBTAG00000021024	MACF1	3	106591094	106927295
ENSBTAG00000009070	NPFFR2	6	87248937	87325253
ENSBTAG00000044046	SGCD	7	67575790	68016498

## Sheet: pyruvic acid
A summary of candidate genes for pyruvic acid
Gene stable ID	Gene name	Chromosome	Gene start (bp)	Gene end (bp)
ENSBTAG00000005071	SLC49A4	1	67121600	67210214
ENSBTAG00000018765	SEMA5B	1	67239728	67280749
ENSBTAG00000018103	HMGB1	12	30327227	30333011
ENSBTAG00000001819	CDX2	12	32083603	32089291
ENSBTAG00000010690	PDX1	12	32118971	32123944
ENSBTAG00000009166	GSX1	12	32211463	32212710
ENSBTAG00000047670	CHST8	18	44032834	44178263
ENSBTAG00000017956	KCTD15	18	44204421	44219971
ENSBTAG00000012137	NTN1	19	28447224	28649129
ENSBTAG00000019107	GAS7	19	29045834	29251399
ENSBTAG00000008294	KCNJ2	19	60608545	60618841
ENSBTAG00000024903	KCNJ16	19	60628086	60652364
ENSBTAG00000016063	DNER	2	117379818	117771065
ENSBTAG00000007306	RAB3C	20	20440181	20735999
ENSBTAG00000015274	PRL	23	35332705	35341607
ENSBTAG00000021003	GALR1	24	2145784	2156850
ENSBTAG00000022890	MBP	24	2224463	2328579
ENSBTAG00000017517	ZNF236	24	2336527	2399019
ENSBTAG00000004650	ZNF516	24	2551345	2649888
ENSBTAG00000009841	CNDP2	24	4001720	4015956
ENSBTAG00000000106	DIPK1C	24	4042759	4060302
ENSBTAG00000022466	C24H18orf63	24	4103783	4127824
ENSBTAG00000012012	CYB5A	24	4141580	4175476
ENSBTAG00000006010	STAB2	5	67273124	67445234
ENSBTAG00000006013	NT5DC3	5	67451740	67511409
ENSBTAG00000003362	HSP90B1	5	67600075	67618814
ENSBTAG00000048280	C5H12orf73	5	67619641	67626496
ENSBTAG00000021633	TDG	5	67632504	67653338
ENSBTAG00000000925	GLT8D2	5	67653907	67696157
ENSBTAG00000006973	PHF21B	5	115395022	115482327
ENSBTAG00000017652	NUP50	5	115588183	115607119
ENSBTAG00000020238	RIMS1	9	11090230	11695382

[truncated: 5 more sheets: succinic acid, 3-hydroxybutyric acid, creatinine, L-glutamine, methanol]
